# Supplementary material for: Hypoxia-Induced Adaptations of N-Glycomes and Proteomes in Breast Cancer Cells and Their Secreted Extracellular Vesicles
Source: Int J Mol Sci. 2024 Sep 23;25(18):10216. doi: 10.3390/ijms251810216 (PMC11432262; doi:10.3390/ijms251810216)
Supplement: Supplementary file 1 [file ijms-25-10216-s001.zip]

Archive with 2 entries (2 files):
- Supplementary_Figures_after-proofread.pdf
- Supplementary_Tables.xlsx
