# Supplementary material for: Hypoxia-Induced Adaptations of N-Glycomes and Proteomes in Breast Cancer Cells and Their Secreted Extracellular Vesicles
Source: Int J Mol Sci. 2024 Sep 23;25(18):10216. doi: 10.3390/ijms251810216 (PMC11432262; doi:10.3390/ijms251810216)
Supplement: Supplementary file 1 [file ijms-25-10216-s001.zip › Supplementary_Tables.xlsx]

## Sheet: Info
Table of Content for Supporting Information Tables
Table S1
	All_N-glycome	Identified N-glycans present in each sample.
Table S2
	Glycosylation features	The relative abundance of glycosylation features derived from all identified N-glycan structures is presented, showing the percentage of individual N-glycan species relative to the total detected, and includes analyses of traits such as truncation, high-mannose, hybrid-type, complex-type structures, as well as modifications like the number of antennas, bisecting GlcNAc, sialylation, fucosylation,…
Table S3
	Significant_N-glycans	Quantitative analysis of differentially expressed N-glycans assessed by Student’s t test comparing Hypoxia_Cell to Normoxia_Cell and Hypoxia_EV to Normoxia_EV.
Table S4
	All_proteome	A comprehensive list of all identified proteins across the samples is provided, including their corresponding UniProt accession numbers and gene symbols.
Table S5
	Significant_proteins	Quantitative analysis of differentially expressed proteins assessed by Student’s t test comparing Hypoxia_Cell to Normoxia_Cell and Hypoxia_EV to Normoxia_EV.
Table S6
	Correlation	The pearson correlation coefficients of differentially expressed N-glycans in EVs and dysregulated proteins related to N-linked glycosylation, glycolysis, and gluconeogenesis, with significant associations (|r| ≥ 0.8) under normoxic and hypoxic conditions.

## Sheet: All_N-glycome
All N-glycans identified from cell and EV under hypoxic and normoxic condition
Symbols:	N-acetylglucosamine (GlcNAc)	Galactose (Gal)	Fucose (Fuc)	Mannose (Man)	N-acetylneuraminic acid (NeuAc/Sialic Acid)	Glucose (Glc)
N-glycan structure	N-glycan composition	Hypoxial_Cell_1	Hypoxial_Cell_2	Hypoxial_Cell_3	Normoxia_Cell_1	Normoxia_Cell_2	Normoxia_Cell_3	Hypoxia_EV_1	Hypoxia_EV_2	Hypoxia_EV_3	Normoxia_EV_1	Normoxia_EV_2	Normoxia_EV_3	Truncation	High-mannose	Hybrid	Complex	Sialylation	Fucosylation	poly-LaNAc	Galacosylation	LewisA/X	SLewisA/X	Mono-aantennary	Bi-antennary	Tri-antennary	Tetra-antennary	Bisection
	H3N2F0S0	30.5866	30.5287	29.6118	28.2648	27.9073	28.2855	NA	NA	NA	NA	NA	NA
	H3N2F1S0	32.3493	32.319	30.769	30.0635	29.8841	30.2054	NA	NA	NA	NA	NA	NA
	H4N2F0S0	27.671	27.1865	26.6328	25.4461	25.0745	25.5837	NA	NA	NA	NA	NA	NA
	H3N3F0S0	28.4421	28.6093	27.9285	26.6966	26.7226	26.786	24.4904	24.7925	23.5427	24.3177	24.1125	24.6691
	H4N2F1S0	27.7143	28.1356	27.5859	26.7436	26.6354	26.8322	NA	NA	NA	NA	NA	NA
	H5N2F0S0	31.5359	31.8367	31.2929	30.3954	30.5109	30.3687	32.8494	33.1056	32.926	32.2341	32.0716	32.3128
	H3N3F1S0	32.0519	30.9663	31.2533	27.6706	27.6284	31.1188	24.1305	24.593	23.9956	22.6369	22.4745	22.5371
	H4N3F0S0	29.3989	29.7364	28.9813	27.7575	27.5477	27.7008	NA	NA	NA	NA	NA	NA
	H3N4F0S0	27.1299	27.5477	26.9796	25.9886	25.8737	26.1686	27.1571	27.3197	27.3779	27.3879	26.7097	26.7107
	H5N2F1S0	29.4568	29.7607	29.1228	28.5728	28.4841	28.4973	NA	NA	NA	NA	NA	NA
	H6N2F0S0	33.3935	33.606	33.1876	32.0309	32.1023	32.0876	31.8717	32.1346	31.7816	31.3103	31.1193	30.9122
	H4N3F1S0	32.1587	32.244	31.4899	30.6341	30.4162	30.544	30.1392	30.2069	30.0631	29.5657	30.3032	30.2358
	H5N3F0S0	30.2834	30.3438	29.7338	28.3899	28.3643	28.2563	30.129	30.3333	30.2257	29.2471	29.2763	29.4391
	H3N4F1S0	32.9014	33.0831	32.159	32.0619	31.9889	32.0996	31.8708	32.0005	32.0116	31.9588	31.8362	31.5912
	H4N4F0S0	30.9583	31.2284	30.3745	29.7878	29.9775	29.5224	32.5776	32.8067	32.7064	32.5427	32.5143	32.5078
	H3N3F1S1	23.2046	23.9108	23.5828	23.7976	23.8323	23.6481	23.9369	24.3049	24.1243	24.0179	24.4694	24.5199
	H4N3F2S0	30.2205	30.2773	29.4702	29.0722	28.9617	29.0023	NA	NA	NA	NA	NA	NA
	H7N2F0S0	33.6433	33.8507	33.2717	31.6343	31.6893	31.7417	31.6659	31.7858	31.7391	31.0304	30.6788	31.1038
	H5N3F1S0	31.157	31.1866	30.5012	29.1227	29.081	29.1211	28.8456	29.0035	28.8361	28.1534	27.8742	28.0183
	H6N3F0S0	31.9579	31.9628	31.2407	NA	NA	NA	32.3229	32.6079	32.3105	31.5079	31.3525	31.5224
	H4N4F1S0	30.9341	30.9929	29.8693	29.4574	29.4192	29.4032	31.7603	32.1126	32.0511	31.5375	31.4134	31.5198
	H5N4F0S0	32.2241	32.3502	31.5362	29.8589	29.9907	30.0846	30.5832	30.8207	30.7239	29.918	29.7578	29.8926
	H3N5F1S0	31.33	31.5571	30.5398	30.597	30.4048	30.5744	28.5558	28.7378	28.618	28.2508	28.0578	28.1535
	H4N3F1S1	25.5748	26.747	24.9384	24.9012	23.5663	25.6947	NA	NA	NA	NA	NA	NA
	H5N3F2S0	28.305	28.5353	28.0965	26.0512	25.7659	26.0257	31.1562	31.5133	32.1921	32.0226	30.3593	29.7594
	H8N2F0S0	33.6522	33.9197	33.2193	31.7172	31.606	31.7792	30.7266	31.0297	30.9021	30.288	30.0503	30.4456
	H6N3F1S0	30.9643	31.1584	30.4362	28.6613	28.6563	28.4612	29.4787	29.614	29.4892	28.6565	28.5241	28.7327
	H4N4F2S0	31.0817	30.4485	29.8305	29.5363	29.0247	29.4727	NA	NA	NA	NA	NA	NA
	H4N4F0S1	31.5437	31.2372	30.3754	28.592	27.9249	28.4196	27.9404	28.0779	27.8904	26.3081	26.8289	26.9392
	H7N3F0S0	30.9299	31.1307	30.4584	28.7336	28.2506	28.9316	31.8967	31.909	31.8477	30.9098	30.9734	31.1359
	H5N4F1S0	34.0302	34.1066	33.1758	32.0256	31.9046	32.0114	32.484	32.6971	32.5761	31.8532	31.6097	31.81
	H4N5F1S0	26.671	25.5385	25.3056	22.6786	24.1429	23.4056	19.8862	20.7776	21.3487	19.6685	19.6193	21.0059
	H5N5F0S0	25.868	25.7713	24.9563	23.6906	23.4329	23.7186	25.5705	25.7931	25.467	25.5261	25.2976	25.4814
	H3N6F1S0	28.7836	28.7333	27.7474	27.4554	26.9055	27.3013	NA	NA	NA	NA	NA	NA
	H5N3F1S1	24.7963	25.776	24.6116	23.0544	21.9767	22.86	24.9583	25.5169	25.1271	24.4448	24.4564	24.4374
	H9N2F0S0	34.4605	34.7378	33.8677	32.2616	32.0338	32.1884	30.7119	31.1594	31.0936	30.2698	30.4873	30.6588
	H7N3F1S0	27.2595	26.8413	26.0247	24.628	24.6788	24.4745	24.3958	26.3607	26.1151	24.908	25.2995	25.0225
	H5N4F2S0	31.3881	31.2613	30.3036	28.7486	28.8112	28.9662	28.0711	28.7373	28.0342	28.1656	25.6705	27.9042
	H5N4F0S1	25.5585	24.474	24.5255	20.5521	21.4467	21.0155	NA	NA	NA	NA	NA	NA
	H6N4F1S0	26.2912	24.5009	25.3846	23.2623	22.4778	23.9306	26.1041	26.6599	26.5545	25.8119	25.6497	25.7665
	H4N5F2S0	27.7076	27.4468	26.7387	26.0997	25.5419	25.9613	23.0216	23.2606	23.3577	23.0507	21.9719	21.5812
	H7N4F0S0	27.6041	27.4435	27.2259	25.9544	26.2017	25.9145	29.6061	30.2118	30.0879	29.0095	28.8939	29.142
	H5N5F1S0	26.9072	27.3197	26.4016	25.0542	25.2595	25.173	27.6669	27.9922	27.8995	27.3578	26.9318	27.2871
	H4N3F1S2	27.5299	26.5918	26.1192	26.1499	25.4085	26.0535	25.7842	26.4415	26.4602	24.3559	23.4555	24.155
	H6N5F0S0	27.2504	27.5958	27.0593	25.4907	25.6153	25.5351	26.2735	26.6116	25.8411	25.102	25.4526	25.2993
	H4N6F1S0	25.9251	26.5429	25.7437	25.2837	25.1622	25.4879	NA	NA	NA	NA	NA	NA
	H4N4F2S1	30.0139	30.0041	29.296	28.0676	27.9827	27.9625	27.3556	27.5171	27.1888	26.5996	26.5815	26.8276
	H5N4F3S0	34.3874	34.4772	33.2706	31.9522	31.9377	32.016	NA	NA	NA	NA	NA	NA
	H10N2F0S0	31.7095	31.8982	30.781	29.8438	29.464	29.6051	27.2327	27.4604	27.1825	26.5368	26.3223	27.1234
	H4N3F2S2	23.4523	22.0662	21.8761	20.6958	21.6129	21.2329	NA	NA	NA	NA	NA	NA
	H6N5F1S0	29.6811	29.0345	28.7934	27.7547	28.1312	27.7979	28.6671	28.5767	28.5885	27.1002	27.7374	28.4852
	H4N6F2S0	28.2438	28.4313	27.9298	27.039	27.3467	26.5919	30.7753	31.0077	30.7871	30.7554	30.656	30.8127
	H5N3F1S2	25.4524	24.7937	24.6269	24.2207	24.922	23.2348	NA	NA	NA	NA	NA	NA
	H7N5F0S0	26.7557	27.1898	25.935	26.6682	26.964	26.6489	29.1019	29.3692	28.8297	28.242	28.2719	27.1862
	H5N6F1S0	27.447	27.4998	26.5506	25.8615	25.8214	25.5803	27.5735	26.6658	27.5323	26.7858	27.4106	27.0095
	H6N3F2S1	26.0566	25.594	24.3823	24.3758	23.335	24.4621	28.4242	28.0863	28.2711	28.013	27.7763	28.2751
	H4N4F3S1	27.995	28.1135	27.1194	25.7547	25.6826	25.3156	NA	NA	NA	NA	NA	NA
	H6N6F0S0	25.7562	25.9133	24.4498	24.0384	22.532	23.9628	27.8164	26.45	28.2415	27.3559	27.3007	26.8081
	H4N7F1S0	27.1653	26.6715	25.2462	24.9059	23.7166	24.4651	29.5222	29.616	29.2761	29.0993	29.4093	29.3814
	H5N4F2S1	24.8005	24.4035	23.8468	22.8122	23.2304	23.0344	28.5719	28.4393	28.0114	28.3885	27.5515	27.594
	H11N2F0S0	25.2911	23.7826	24.1372	21.6994	24.9718	22.1553	NA	NA	NA	NA	NA	NA
	H5N7F0S0	26.072	25.0453	25.0507	24.6287	23.7	25.1566	27.7986	28.028	27.4345	27.7178	27.5772	27.6906
	H4N5F4S0	24.3146	23.8735	23.6571	22.0842	23.5825	22.3351	24.5294	22.9587	24.4677	23.687	23.2174	23.1242
	H5N5F3S0	26.1621	26.1206	25.7373	24.5415	24.1328	25.0686	NA	NA	NA	NA	NA	NA
	H8N4F1S0	26.2947	26.1279	24.6775	NA	NA	NA	24.0777	24.594	24.3739	22.9289	22.832	22.4559
	H6N5F2S0	26.6933	27.2963	25.8332	24.7314	24.5885	24.5733	24.9922	24.4737	25.9762	24.0988	25.1107	25.5681
	H4N6F3S0	28.3872	28.6039	27.667	26.156	26.0712	26.086	26.7901	26.8817	26.6997	26.2369	25.8157	26.1275
	H6N5F0S1	25.8911	23.6754	24.2308	21.9593	20.6493	23.5673	24.8187	23.5691	24.1087	25.1222	23.9169	24.8617
	H7N5F1S0	28.1959	27.8589	26.6089	25.7841	25.9688	25.83	27.7021	28.1233	27.9237	27.3362	27.2959	27.3735
	H3N4F3S2	26.8754	26.6033	26.0165	25.0061	24.9984	23.5033	NA	NA	NA	NA	NA	NA
	H4N7F2S0	28.7257	28.3734	27.4216	26.2339	24.2785	26.1545	27.48	27.6762	27.5189	26.409	26.3831	26.3402
	H5N4F3S1	27.3313	23.9646	24.1278	24.3259	22.2381	25.065	26.782	26.8787	26.6815	27.2862	26.4959	26.7349
	H7N3F0S2	31.339	31.5265	30.7359	30.0423	29.9097	29.8647	29.149	29.5936	29.6807	29.4443	29.203	29.1509
	H7N6F0S0	31.0342	31.3443	30.7002	29.3901	29.3606	29.3086	31.3947	31.5824	31.4028	31.1402	31.0413	31.2122
	H5N7F1S0	25.2264	26.0772	25.3876	23.7562	24.1245	25.2278	25.5739	26.1792	25.9343	25.9293	25.7351	26.2676
	H6N4F2S1	22.1155	21.1606	21.5323	21.8479	19.8768	21.774	25.1448	25.6641	24.966	25.327	25.1542	25.0447
	H4N5F3S1	25.2587	23.8688	22.5137	22.4614	20.893	23.3055	24.6908	25.258	25.2533	24.1145	23.8871	23.6403
	H12N2F0S0	26.1118	23.9519	24.6029	25.0563	23.8659	25.3037	24.6555	27.6372	24.6888	26.969	26.6692	23.9056
	H6N7F0S0	26.6948	23.9589	24.8286	24.3469	22.3947	25.484	26.4271	26.1503	26.1101	25.5755	25.6337	25.6554
	H7N4F1S1	23.057	25.2897	26.3599	24.3068	24.9283	25.5564	27.3768	27.3443	24.194	27.0238	25.4428	26.244
	H5N5F2S1	27.1113	27.4401	26.6249	24.949	24.9792	25.3107	26.3263	26.8272	26.0192	25.6333	26.1076	25.5369
	H5N8F0S0	25.7978	25.489	25.1052	25.6875	23.8194	25.4805	26.2464	26.2587	26.5541	25.7375	25.3696	25.4743
	H5N6F3S0	25.3505	24.9775	24.0871	22.7614	22.5654	22.5375	NA	NA	NA	NA	NA	NA
	H8N5F1S0	29.8712	29.7301	29.3109	28.4152	28.1202	27.8493	28.2416	28.1984	28.5049	27.9206	27.6368	27.7272
	H6N3F0S3	30.0517	30.3509	29.4548	28.893	28.7188	28.7458	NA	NA	NA	NA	NA	NA
	H4N4F1S3	23.8807	23.0151	22.3787	20.4384	21.545	21.0365	27.8457	27.3718	27.6671	27.219	26.6004	27.1614
	H7N3F1S2	25.092	24.3391	23.4633	23.2457	22.8546	23.4442	29.6332	29.7436	29.9191	28.7865	28.9106	28.6215
	H9N5F0S0	27.3863	27.4689	26.4077	25.3174	25.4808	24.6791	26.6183	26.5583	25.3236	25.5978	25.4053	25.8234
	H5N4F2S2	25.03	26.9022	25.9329	25.4177	24.6838	25.8481	27.6494	28.2647	27.8855	26.8296	27.042	27.0698
	H7N6F1S0	31.6636	31.8208	31.0835	29.8038	29.7183	29.9469	28.3279	28.1245	28.4162	27.3252	26.2729	25.5214
	H5N4F0S3	22.8403	23.1286	21.1914	19.2141	20.7497	20.383	26.6733	25.9555	26.3704	25.6038	24.8164	25.3415
	H6N4F3S1	28.7482	29.0652	27.8774	27.5437	27.5463	27.4105	31.1726	31.6577	31.6542	31.127	31.1362	30.7945
	H4N5F4S1	24.5391	24.5486	23.1824	22.7736	22.5852	21.4498	25.3419	26.1453	25.532	26.076	25.7986	25.8598
	H6N4F1S2	27.1436	24.1354	24.8081	25.8806	23.9179	26.3771	28.5705	28.7414	28.5343	27.9702	27.6447	27.3902
	H4N5F2S2	27.599	27.256	26.316	25.6153	25.4329	25.2639	24.5525	24.7235	24.3442	23.41	23.7468	24.0682
	H12N2F1S0	29.3265	29.6842	27.9151	27.4385	26.7533	26.3107	31.8118	31.7982	31.7675	31.3034	31.2677	31.2764
	H5N5F1S2	29.1993	27.5667	27.3894	26.6907	25.8328	27.1949	31.3716	31.4178	31.4884	30.7598	30.9512	30.8022
	H13N2F0S0	25.8535	24.1625	24.7247	23.7684	23.1813	24.0238	27.8054	28.1033	28.1253	28.4841	27.7591	27.1586
	H6N5F4S0	25.8539	27.8245	28.6148	26.7799	26.9254	25.7465	31.7331	33.2924	32.3719	29.9714	31.0117	31.4134
	H4N6F5S0	31.7921	30.6641	30.6787	31.3153	30.3655	31.4279	32.2687	32.1529	32.1618	32.5654	32.3266	32.2484
	H6N5F2S1	23.2499	23.1876	22.7388	23.1177	21.9025	22.9488	25.6528	26.4227	25.9042	25.7583	25.949	26.1284
	H9N4F0S1	26.2942	26.4392	25.3753	25.6925	25.546	25.0484	28.3881	28.918	29.1632	28.8739	28.8933	28.6722
	H5N6F4S0	25.4322	23.936	24.0311	25.3652	24.1408	25.9531	27.1124	26.3629	26.2974	26.8262	26.3845	26.6004
	H6N6F3S0	30.3496	30.6756	29.5331	28.5327	28.4308	27.4173	28.9066	28.3632	26.4599	28.1928	28.1646	28.3556
	H5N4F3S2	27.523	27.7209	25.4011	26.1382	25.3896	25.6889	NA	NA	NA	NA	NA	NA
	H7N6F2S0	28.5413	28.993	27.8182	26.3045	26.0435	25.9566	NA	NA	NA	NA	NA	NA
	H5N4F1S3	24.7093	25.0119	23.7268	22.2109	22.8227	22.1415	28.3604	27.8553	28.3877	27.7261	27.3641	27.6177
	H6N4F2S2	30.0301	29.3605	28.2209	27.5336	26.6272	27.9337	30.8646	30.9554	30.8935	30.1104	30.166	30.1389
	H6N4F0S3	27.1549	27.4418	26.648	25.4606	25.0573	25.293	26.9965	26.8592	26.7671	26.4375	26.7709	26.6232
	H13N2F1S0	29.6974	29.3285	28.4523	27.2116	25.3611	27.8934	29.1467	29.1461	28.9849	28.608	27.5257	27.7683
	H6N5F3S1	25.7793	25.6638	25.09	23.7682	23.2484	23.9325	27.6787	28.0702	28.0469	26.891	26.519	26.8999
	H8N4F0S2	30.7287	29.3808	28.8367	28.7058	27.7871	28.7951	31.6567	32.3924	32.3257	32.0113	31.6073	31.2628
	H4N6F4S1	31.8392	31.7637	30.6041	29.7893	29.5325	29.8332	26.4445	26.7239	26.5431	25.5704	25.1957	25.1303
	H8N7F0S0	26.328	26.5602	25.588	NA	NA	NA	NA	NA	NA	NA	NA	NA
	H7N5F4S0	24.4363	25.1734	24.1918	22.8884	22.923	23.5544	25.5684	25.5658	24.9634	24.4391	24.5606	25.0599
	H5N6F5S0	25.4783	24.9424	24.2303	23.7332	22.6083	23.5594	27.4702	27.7094	27.624	27.2089	26.8022	27.0387
	H5N3F1S4	23.3881	21.4677	20.9022	NA	NA	NA	25.6231	25.7742	25.7032	25.1946	25.5184	25.7614
	H7N5F0S2	27.1986	27.2925	26.4739	26.0773	26.052	25.6238	28.6869	28.7815	28.2862	28.1133	28.2227	28.2859
	H6N6F4S0	23.3929	23.5611	22.0646	20.5662	21.2465	20.6778	NA	NA	NA	NA	NA	NA
	H6N6F2S1	26.8488	26.9725	26.1012	24.6069	24.5615	24.5929	NA	NA	NA	NA	NA	NA
	H7N3F1S3	29.2146	28.2389	27.5942	27.9649	27.244	27.8515	32.2123	32.3277	32.2704	31.863	31.371	31.5521
	H5N4F0S4	25.6562	25.4511	24.2575	23.6019	23.6045	23.8604	28.1211	28.5767	29.1425	27.6507	28.4013	28.2073
	H6N4F3S2	27.5162	26.7987	26.6988	25.8636	26.1839	26.7748	30.5495	29.2645	26.6354	25.6405	27.5776	30.2257
	H5N7F0S2	28.0182	25.2909	26.2457	25.9914	25.6201	26.0948	29.8937	28.8581	30.5105	28.1218	29.7594	29.0225
	H6N4F1S3	27.6986	23.8679	25.3187	26.6051	25.1675	26.9971	29.1631	29.3539	29.2891	28.2796	28.3227	28.3786
	H7N4F2S2	23.7199	22.8047	21.1481	21.4782	21.2681	22.4756	25.3256	25.9714	25.6417	24.9785	24.608	24.7815
	H5N5F3S2	25.3326	22.3126	23.5482	24.2747	22.7072	24.6739	27.2676	27.3366	26.9279	28.0224	27.0751	27.1412
	H7N4F0S3	22.9019	19.7346	20.9013	21.363	21.1557	22.5168	24.8816	24.7237	25.3506	24.4605	24.0116	24.3141
	H5N5F1S3	24.7664	24.8301	23.0602	22.1517	22.5513	23.2803	28.1797	27.6548	28.2906	28.0276	25.7193	27.3745
	H7N7F0S1	27.3213	27.8239	27.1859	26.8182	26.8997	26.3909	29.6833	30.7234	29.9505	29.9299	30.1506	30.183
	H6N5F4S1	28.6431	28.9475	26.8777	26.3738	26.0462	27.5113	27.4961	28.6435	29.2514	27.3819	27.6742	27.0395
	H4N6F5S1	30.514	28.6966	29.5248	30.4864	29.5916	30.6183	29.7592	29.9769	29.9299	29.9611	29.7911	29.9343
	H6N5F2S2	27.1074	26.8307	26.9356	26.7521	26.9902	26.5152	28.4152	28.4312	28.0636	28.0687	27.5566	28.1956
	H8N7F1S0	29.9761	29.9569	28.9922	27.1386	27.6149	27.719	28.3096	28.6424	29.8112	28.4672	28.995	29.862
	H6N5F0S3	30.3335	29.9961	28.1904	28.1659	26.9285	28.3729	30.4879	30.8449	30.6942	30.9966	29.5831	29.8706
	H7N5F3S1	33.387	33.0133	32.1936	32.5822	32.6741	32.3287	34.6669	34.2741	34.2002	34.6164	34.6349	34.5306
	H9N4F0S2	27.8689	28.8373	26.3699	26.311	24.4864	26.155	28.8133	28.22	28.797	29.212	27.8765	28.3574
	H5N6F4S1	25.7924	23.5664	24.9021	26.1616	25.4071	26.5731	27.484	27.6693	27.4846	27.1889	27.0224	27.1646
	H5N6F2S2	25.1176	23.8863	22.16	23.5952	23.0484	23.8146	27.1447	27.0053	26.8748	26.0536	25.9142	26.8687
	H6N6F5S0	25.3996	25.5383	24.8172	NA	NA	NA	28.5518	27.9564	28.7966	28.7944	28.338	27.6879
	H6N6F3S1	27.2267	26.776	25.5379	25.249	24.0441	24.5049	28.63	28.6301	28.9493	27.7527	27.4302	27.1725
	H8N5F0S2	24.8121	21.4765	22.43	23.168	23.6178	24.385	27.0381	27.4703	25.9733	26.2207	25.4346	25.8126
	H7N6F4S0	23.4018	23.6239	22.4716	NA	NA	NA	NA	NA	NA	NA	NA	NA
	H7N3F0S4	27.6745	25.7907	25.4712	26.2604	24.9586	26.4876	28.4844	28.7609	28.5617	28.2746	27.6475	27.9267
	H7N6F0S2	27.1129	24.8497	24.5152	24.9272	22.742	25.2676	25.2623	26.1854	26.1033	26.1812	25.6657	25.6119
	H6N4F2S3	28.842	27.6504	27.4198	27.7754	27.1047	27.6165	30.6657	30.8702	30.8169	30.3083	30.19	30.2847
	H6N7F2S1	NA	NA	NA	NA	NA	NA	26.4972	26.5655	25.9193	24.7706	24.6731	24.4722
	H6N4F0S4	30.0137	30.3121	29.3698	27.9383	27.6095	27.5203	29.1942	29.2968	29.1688	29.2216	28.7636	29.1709
	H7N4F3S2	24.5686	22.4231	21.0995	21.7653	21.1487	22.9214	25.6431	25.8677	26.3402	24.6116	24.4219	23.8455
	H7N4F1S3	26.0155	24.8184	24.5561	24.4497	23.2635	24.8339	27.0098	26.7912	27.0903	26.1237	26.4782	26.4311
	H9N6F0S1	26.7056	26.9504	25.53	24.5982	24.7711	25.3344	28.1694	28.1542	28.3336	22.9908	26.8527	26.4306
	H5N5F2S3	27.156	27.1548	25.8328	25.4079	25.2976	25.4599	24.4043	26.5483	25.8557	24.9585	24.0086	25.383
	H8N4F2S2	27.6463	27.0835	25.8284	24.8358	24.3455	25.9826	26.2044	26.2977	25.5348	25.8747	25.4361	25.5637
	H6N5F3S2	22.2296	21.5099	19.6987	20.1079	20.4746	19.9851	23.168	23.3876	23.2057	22.0573	22.4346	21.8793
	H8N7F2S0	26.2141	26.5204	25.4417	23.8729	23.29	23.4469	NA	NA	NA	NA	NA	NA
	H7N5F2S2	25.7129	24.0966	24.716	24.7736	22.9937	24.7907	26.8739	27.0654	27.0146	27.0507	26.6999	26.8522
	H7N5F0S3	26.5588	25.5082	23.4622	24.5619	23.8041	23.8906	26.3733	26.6482	26.3596	25.446	24.8715	24.6117
	H6N3F2S4	26.9684	27.5739	26.564	25.2288	24.929	24.9449	25.0102	25.2796	25.0847	24.0495	23.7453	24.7364
	H7N6F5S0	26.0475	26.3684	25.1094	23.2595	23.462	23.2031	NA	NA	NA	NA	NA	NA
	H9N5F2S1	27.4374	27.6912	27.1258	26.009	25.8435	25.9644	NA	NA	NA	NA	NA	NA
	H7N3F1S4	30.4388	29.6996	28.9291	29.2375	28.8507	29.1952	33.3405	33.4599	33.3914	32.7946	32.4242	32.7301
	H9N5F0S2	29.5233	29.3488	28.4178	27.7123	27.4815	27.514	NA	NA	NA	NA	NA	NA
	H9N8F0S0	23.6498	19.5114	20.6752	20.9153	21.4117	21.4036	NA	NA	NA	NA	NA	NA
	H5N4F0S5	27.433	27.331	26.6558	26.0653	25.7737	25.8166	27.7696	28.28	27.8534	27.9679	28.0506	27.9318
	H7N4F2S3	25.7578	28.0611	29.2026	26.6535	27.3744	28.239	33.4348	33.3239	33.5057	34.8134	33.1789	33.4686
	H5N5F3S3	24.359	23.8177	22.7821	24.0904	22.8085	24.6587	26.7425	28.0355	27.6641	26.7159	26.7046	26.9282
	H7N4F0S4	24.4831	24.8116	22.4686	23.2476	23.7488	23.6279	28.3933	28.9523	27.093	27.5348	27.0193	27.7579
	H5N5F1S4	22.4179	21.9217	21.4389	22.1516	21.5201	21.9721	25.6611	24.7068	25.8945	25.3247	24.185	24.304
	H7N7F0S2	24.5568	22.5216	22.5856	25.0341	23.1412	24.3418	23.4382	22.8753	23.1732	23.8036	22.7228	23.3684
	H6N5F4S2	24.6642	22.4749	23.2797	25.1552	23.8436	25.0601	25.0832	24.809	24.6663	24.2767	24.013	25.0612
	H6N5F2S3	29.9971	29.1782	27.0031	26.8184	25.2352	27.2237	27.7297	27.8602	27.8787	26.8416	27.2671	27.0486
	H6N5F0S4	22.232	21.7051	19.8617	NA	NA	NA	24.8675	25.3548	25.1868	NA	NA	NA
	H5N6F4S2	26.1912	25.6212	23.9371	23.4056	23.2719	23.6252	NA	NA	NA	NA	NA	NA
	H6N3F1S5	26.906	26.7312	25.8574	25.2264	25.2143	25.0285	28.3519	27.2527	29.1814	25.2433	28.2073	24.5241
	H8N5F0S3	28.3109	27.4029	27.3568	26.0398	25.8721	25.7289	NA	NA	NA	NA	NA	NA
	H7N6F2S2	26.0319	24.5593	24.2033	24.0571	23.0132	24.7911	25.9579	26.594	26.3215	26.1536	26.0339	26.3657
	H9N8F1S0	25.712	24.0321	25.0735	24.1257	23.8792	23.728	NA	NA	NA	NA	NA	NA
	H8N4F0S4	25.9218	25.5964	25.1503	23.0284	22.2096	24.1122	NA	NA	NA	NA	NA	NA
	H3N6F1S5	26.2049	26.9223	25.6442	NA	NA	NA	27.8032	27.613	27.7678	27.1916	26.8306	27.129
	H7N5F0S4	27.806	28.4115	27.4489	26.5837	25.9684	26.2755	NA	NA	NA	NA	NA	NA
	H6N3F2S5	22.418	22.9782	22.7829	20.7071	21.7433	20.8797	NA	NA	NA	NA	NA	NA
	H8N5F1S3	25.4224	24.9178	25.0203	23.7139	23.7496	23.8921	NA	NA	NA	NA	NA	NA
	H6N6F2S3	25.8447	24.4081	25.0353	23.8741	21.915	22.6724	NA	NA	NA	NA	NA	NA
	H7N6F3S2	25.936	24.4376	23.046	23.3217	20.5716	24.0156	NA	NA	NA	NA	NA	NA
	H7N7F4S1	25.1294	24.5711	23.8313	22.5398	21.1576	22.0823	NA	NA	NA	NA	NA	NA
	H8N5F0S4	22.8677	23.3099	22.8388	NA	NA	NA	23.4194	23.6682	23.2884	22.5902	21.854	22.1487
	H8N8F0S2	27.5218	24.235	26.4416	27.3377	26.0112	27.2844	NA	NA	NA	NA	NA	NA
	H7N6F4S2	24.1866	22.7382	20.6917	21.0352	19.8447	21.0216	NA	NA	NA	NA	NA	NA
	H8N6F5S1	24.2014	23.2691	23.1276	20.9768	21.3512	22.1801	NA	NA	NA	NA	NA	NA
	H9N6F0S3	26.9527	26.2615	26.2641	25.3458	25.1505	25.5529	NA	NA	NA	NA	NA	NA
	H7N5F2S4	27.3728	26.9291	25.5403	24.5915	23.2126	25.1525	NA	NA	NA	NA	NA	NA
	H7N6F5S2	27.9485	27.3183	26.3752	25.7441	25.1179	25.2157	NA	NA	NA	NA	NA	NA
	H9N5F2S3	26.7451	26.9645	25.7514	24.3008	23.7836	24.1633	NA	NA	NA	NA	NA	NA
	H8N6F0S4	27.6025	27.71	26.8684	25.931	25.8544	26.1433	NA	NA	NA	NA	NA	NA
	H9N6F1S3	27.7213	27.1001	25.8528	25.1088	24.5951	25.4632	NA	NA	NA	NA	NA	NA
	H8N7F5S1	27.5317	26.2741	26.5634	24.9823	26.1277	25.7582	NA	NA	NA	NA	NA	NA
	H6N5F4S4	27.3294	25.112	25.4912	24.2196	21.3267	25.5164	NA	NA	NA	NA	NA	NA
	H8N5F2S4	21.1801	21.7146	20.5824	19.7993	20.2979	19.0209	NA	NA	NA	NA	NA	NA
	H8N7F4S2	23.2726	22.7572	21.214	20.5238	20.5221	21.4641	NA	NA	NA	NA	NA	NA
	H9N7F5S1	25.3706	23.355	23.5751	21.6827	22.6924	22.2546	NA	NA	NA	NA	NA	NA
	H8N5F1S5	26.819	26.7596	25.3542	24.5066	24.2568	23.9845	NA	NA	NA	NA	NA	NA
	H9N8F4S1	24.8692	24.9194	23.3731	23.4104	22.8529	24.1457	NA	NA	NA	NA	NA	NA
	H8N6F2S4	27.2557	27.2517	26.4603	25.3825	25.2451	25.5161	NA	NA	NA	NA	NA	NA
	H8N5F4S4	27.2031	27.4766	26.6728	25.5402	24.9479	25.7347	NA	NA	NA	NA	NA	NA
	H8N5F2S5	28.3745	27.894	27.3737	26.0188	25.8588	25.8901	NA	NA	NA	NA	NA	NA
	H8N8F2S3	24.2373	22.5301	20.3106	20.3791	20.9563	19.4602	NA	NA	NA	NA	NA	NA
	H9N5F3S4	25.2279	25.2346	24.0401	22.7794	22.5745	23.0227	NA	NA	NA	NA	NA	NA
	H3N10F2S5	26.1145	26.6071	25.484	23.5617	23.1482	23.2296	NA	NA	NA	NA	NA	NA
	H4N10F3S4	24.9134	24.4319	22.9758	22.2518	21.1006	21.9145	NA	NA	NA	NA	NA	NA
	H7N6F1S6	27.1889	26.7065	26.2066	24.1526	24.4686	24.4489	NA	NA	NA	NA	NA	NA
	H9N7F6S2	25.2749	24.8735	23.7244	22.4125	22.2767	22.0333	NA	NA	NA	NA	NA	NA
	H9N7F2S4	24.1422	23.946	21.7999	21.5441	20.597	20.8595	NA	NA	NA	NA	NA	NA
	H3N9F0S7	25.7024	26.4107	25.3783	23.6534	22.0104	23.5784	NA	NA	NA	NA	NA	NA
	H3N10F3S5	23.6947	24.555	22.8567	21.9483	21.2217	22.3058	NA	NA	NA	NA	NA	NA
	H9N6F2S5	22.3019	23.1858	22.5991	19.4624	21.2419	20.9635	NA	NA	NA	NA	NA	NA
	H3N8F0S8	26.0117	26.1588	25.2461	24.1252	23.5173	23.962	NA	NA	NA	NA	NA	NA
	H4N8F1S7	24.801	24.6462	23.2963	22.4269	21.2699	21.8407	NA	NA	NA	NA	NA	NA
	H4N9F0S7	25.2333	25.6893	23.8972	21.9533	21.7527	22.4718	NA	NA	NA	NA	NA	NA
	H3N3F0S3	27.2692	27.3154	26.4176	25.5899	25.3025	25.257	28.1163	28.1468	28.223	27.2769	26.7759	27.5254
	H3N5F4S0	24.0415	23.7276	22.8064	23.0422	22.8867	23.1695	23.2103	24.0596	24.4656	23.0527	23.0777	23.3286
	H5N4F1S1	25.952	25.7715	25.3292	23.0897	23.7008	24.0472	25.4569	25.0234	25.0658	24.1345	23.764	24.056
	H3N7F2S0	24.6272	22.7521	22.9349	21.638	20.9838	21.0076	NA	NA	NA	NA	NA	NA
	H4N4F1S2	26.9988	26.1278	25.587	23.7711	23.0939	23.8715	25.6656	25.7578	25.7535	26.1796	24.4205	24.8168
	H3N5F1S3	29.2211	29.2884	28.3431	27.455	27.2065	27.6274	NA	NA	NA	NA	NA	NA
	H8N5F1S2	23.9092	22.0591	21.7105	23.0962	19.3416	22.5196	26.7575	26.8576	26.7603	25.2178	24.6305	24.3938
	H6N4F3S3	27.1705	26.565	26.2178	25.8901	25.7024	25.2735	29.2788	29.3952	29.1343	28.655	28.9845	28.5137
	H0N1F1S0	30.65	29.1904	29.7591	28.9618	29.2201	28.6218	29.3564	29.6558	29.578	30.1152	29.6354	29.8117
	H1N1F0S0	26.2199	25.4778	24.8871	25.6519	24.3658	25.5508	NA	NA	NA	NA	NA	NA
	H0N2F0S0	27.8078	28.7649	27.3556	28.3519	27.2299	27.474	27.1456	27.474	26.9268	27.0549	26.5032	27.7845
	H2N2F0S0	29.8858	29.7961	29.1543	28.3347	28.1398	28.1468	NA	NA	NA	NA	NA	NA
	H2N2F1S0	26.9065	26.0461	26.6775	24.3691	26.0908	25.9752	NA	NA	NA	NA	NA	NA
	H6N2F1S0	28.9929	29.2088	28.658	29.0777	27.6558	28.3007	NA	NA	NA	NA	NA	NA
	H4N5F0S0	NA	NA	NA	NA	NA	NA	26.9269	27.0238	27.0345	26.5924	25.9198	26.2676
	H6N4F1S1	NA	NA	NA	NA	NA	NA	25.5337	26.032	25.9079	26.7291	25.8979	26.1632
	H5N5F1S1	NA	NA	NA	NA	NA	NA	26.1573	25.9683	27.1852	26.2288	26.6947	25.0684
	H4N5F1S2	NA	NA	NA	NA	NA	NA	26.1489	26.0144	26.2056	25.4415	25.5327	25.0435
	H7N5F2S0	NA	NA	NA	NA	NA	NA	24.9926	25.0532	25.2983	24.1638	24.1604	23.8332
	H5N3F1S3	NA	NA	NA	NA	NA	NA	24.9908	25.339	25.9317	24.998	24.8276	24.9227
	H5N7F0S1	NA	NA	NA	NA	NA	NA	28.2876	27.7324	27.5617	26.5066	27.088	26.6864
	H9N5F1S0	NA	NA	NA	NA	NA	NA	28.8236	28.6591	28.7033	28.2152	27.9735	28.4278
	H5N5F2S2	NA	NA	NA	NA	NA	NA	25.5323	25.6618	26.0531	24.8003	24.8892	24.9755
	H4N4F3S3	NA	NA	NA	NA	NA	NA	26.9096	26.857	26.7752	25.3528	24.8126	25.522
	H4N4F1S4	NA	NA	NA	NA	NA	NA	26.095	25.91	26.6338	25.2025	25.6982	25.3694
	H6N6F0S2	NA	NA	NA	NA	NA	NA	23.3353	24.0654	24.3026	24.5139	23.7889	23.6325
	H5N4F2S3	NA	NA	NA	NA	NA	NA	26.1684	26.498	26.1344	25.1582	24.4234	24.6311
	H7N6F1S1	NA	NA	NA	NA	NA	NA	26.3119	24.9658	26.285	24.1943	24.6054	24.5886
	H5N9F0S1	NA	NA	NA	NA	NA	NA	27.3364	25.56	27.2876	26.6229	25.9592	26.0994
	H5N4F3S3	NA	NA	NA	NA	NA	NA	28.3438	28.7603	28.5186	28.2926	27.7233	28.288
	H5N4F2S4	NA	NA	NA	NA	NA	NA	25.4964	25.4678	25.5821	24.4107	24.0539	23.9059
	H7N6F1S2	NA	NA	NA	NA	NA	NA	23.3729	23.6955	23.5447	23.359	22.0213	22.6418
	H3N8F3S2	NA	NA	NA	NA	NA	NA	28.2057	28.2711	28.0828	27.1403	26.4245	26.831
	H8N6F1S2	NA	NA	NA	NA	NA	NA	27.3676	27.2432	27.3051	26.0091	26.0271	25.9648
	H6N7F2S2	NA	NA	NA	NA	NA	NA	26.4229	26.1585	26.853	22.8784	24.4222	24.5027
	H6N6F3S3	NA	NA	NA	NA	NA	NA	25.1198	25.0972	23.8806	25.2895	23.511	25.3421
	H3N9F2S5	NA	NA	NA	NA	NA	NA	24.3414	23.9704	24.2776	NA	NA	NA
	H7N4F1S0	NA	NA	NA	NA	NA	NA	31.9031	32.2056	32.044	31.4412	31.0889	31.4413
	H3N4F0S3	NA	NA	NA	NA	NA	NA	25.0285	25.1363	25.1985	23.8931	23.3549	23.1519
	H7N4F2S0	NA	NA	NA	NA	NA	NA	24.5935	24.7536	24.6748	23.8762	23.4183	23.7157

## Sheet: Glycosylation features
The relative abudance of glycosylation features based on all identified N-glycan structures (The relative abundance of glycosylation features derived from all identified N-glycan structures is presented, showing the percentage of individual N-glycan species relative to the total detected, and includes analyses of traits such as truncation, high-mannose, hybrid-type, complex-type structures, as we…
	Normoxia_Cell	Hypoxial_Cell	Normoxia_EV	Hypoxia_EV
Truncation	0.017977	0.0131261	0.00796963	0.00474585
	0.0182919	0.00875469	0.00714923	0.00532167
	0.0139518	0.0130209	0.00858708	0.00508855
High-mannose	0.305645	0.332684	0.0989857	0.132838
	0.315262	0.379529	0.110642	0.140534
	0.300294	0.39403	0.116798	0.133612
Hybrid	0.121209	0.147494	0.409609	0.331476
	0.114339	0.134114	0.296264	0.337875
	0.145992	0.151647	0.312237	0.358658
Complex	0.555168	0.506695	0.483436	0.53094
	0.552107	0.477602	0.585944	0.516269
	0.539762	0.441302	0.562378	0.502641
Sialylation	0.252687	0.200765	0.593821	0.51629
	0.240472	0.159373	0.546727	0.465487
	0.239702	0.157101	0.536999	0.487366
Fucosylation	0.595267	0.550265	0.726735	0.673799
	0.585108	0.504335	0.692675	0.644161
	0.607781	0.479427	0.691288	0.656019
poly-LaNAc	0.0130606	0.014437	0.00416768	0.00414325
	0.0125043	0.0116781	0.00605657	0.00416192
	0.0122111	0.0132257	0.00910697	0.00778573
Galacosylation	0.57578	0.57797	0.857317	0.82492
	0.562527	0.53895	0.841698	0.816837
	0.55671	0.515253	0.838705	0.822263
LewisA/X	0.229293	0.261074	0.129062	0.136774
	0.219655	0.257648	0.129555	0.169024
	0.225108	0.23209	0.130488	0.156633
SLewisA/X	0.0596928	0.0496256	0.229883	0.121958
	0.0482342	0.0384551	0.129609	0.112845
	0.0665874	0.0395192	0.145389	0.122951
Mono-aantennary	0.102981	0.131106	0.158259	0.198983
	0.0989517	0.122404	0.154667	0.201631
	0.125576	0.136372	0.161561	0.211193
Bi-antennary	0.28866	0.32111	0.4141	0.322031
	0.296713	0.317211	0.329709	0.332789
	0.289259	0.283148	0.337872	0.342825
Tri-antennary	0.146533	0.0963802	0.214047	0.230089
	0.160597	0.0801912	0.269247	0.217434
	0.131717	0.0761479	0.249834	0.195923
Tetra-antennary	0.138204	0.105594	0.106638	0.111313
	0.110184	0.0919094	0.128586	0.10229
	0.139201	0.0972806	0.125347	0.111358
Bisection	0.0103933	0.00831121	0.0194178	0.026199
	0.00638709	0.00589266	0.0300025	0.0261999
	0.0100958	0.00656262	0.0264585	0.0279208

## Sheet: Significant_N-glycans
Quantitative analysis of differentially expressed N-glycans by Student's t-Test (Identified N-glycans present in each sample, with corresponding normalized values and statistical significance determined by Student's t-test to assess differences between sample groups.)
N-glycan composition	Hypoxial_Cell_1	Hypoxial_Cell_2	Hypoxial_Cell_3	Normoxia_Cell_1	Normoxia_Cell_2	Normoxia_Cell_3	p-value_Hypoxia_Cell versus Normoxia_Cell	Fold change (log2)_Hypoxia_Cell versus Normoxia_Cell	FDR-corrected p-value_Hypoxia_Cell versus Normoxia_Cell			N-glycan composition	Hypoxia_EV_1	Hypoxia_EV_2	Hypoxia_EV_3	Normoxia_EV_1	Normoxia_EV_2	Normoxia_EV_3	p-value_Hypoxia_EV versus Normoxia_EV	Fold change (log2)_Hypoxia_EV versus Normoxia_EV	FDR-corrected p-value_Hypoxia_EV versus Normoxia_EV
H3N2F0S0	3.58773	3.79749	3.7786	2.93315	2.94208	2.81359	0.000469623	0.824998	0.00903282			H3N3F1S0	-3.35954	-3.03212	-3.46397	-4.35954	-4.23268	-4.37696	0.00166439	1.03785	0.0132062
H3N4F1S0	5.90255	6.35192	6.32584	6.73026	7.02378	6.62776	0.0330124	-0.600498	0.0372267			H3N3F1S1	-3.55311	-3.32024	-3.33529	-2.97851	-2.23772	-2.39415	0.0218807	-0.866086	0.0255275
H3N3F1S1	-3.7942	-2.82039	-2.25038	-1.53399	-1.13291	-1.8238	0.0417092	-1.45809	0.0431104			H4N3F1S2	-1.70586	-1.18361	-0.999339	-2.64048	-3.25165	-2.75904	0.00492785	1.58745	0.0161639
H5N4F0S0	5.22524	5.61899	5.70304	4.52729	5.02552	4.61277	0.0203324	0.793895	0.0311087			H6N4F1S1	-1.95636	-1.59313	-1.55163	-0.267303	-0.809224	-0.750854	0.00704704	-1.09125	0.0161639
H3N5F1S0	4.33118	4.82589	4.70656	5.26538	5.4396	5.10255	0.0219624	-0.647966	0.0311087			H8N4F1S0	-3.41237	-3.03111	-3.08566	-4.06755	-3.87518	-4.45814	0.0101426	0.957247	0.0177496
H5N3F2S0	1.30618	1.80411	2.26332	0.719573	0.800692	0.553796	0.0183226	1.09985	0.0303468			H5N4F3S1	-0.708047	-0.746388	-0.778068	0.289824	-0.211259	-0.17913	0.0121145	-0.710646	0.0178529
H6N3F1S0	3.96543	4.42718	4.60303	3.32968	3.69108	2.98933	0.0231309	0.995183	0.0311087			H5N7F1S0	-1.91614	-1.44589	-1.52527	-1.06711	-0.972032	-0.646495	0.0191394	-0.733891	0.0243593
H4N4F0S1	4.54487	4.50603	4.54216	3.26037	2.95968	2.94773	0.000138336	1.4751	0.00733181			H4N5F4S1	-2.14817	-1.47983	-1.9276	-0.920375	-0.908557	-1.0543	0.0116206	-0.890788	0.0178529
H7N3F0S0	3.93106	4.3995	4.62522	3.40202	3.2854	3.45971	0.0113153	0.936218	0.0290395			H4N6F5S0	4.77869	4.52774	4.70225	5.56901	5.61944	5.33433	0.0018866	-0.83803	0.0132062
H5N5F0S0	-1.13079	-0.959875	-0.876919	-1.64102	-1.53224	-1.7533	0.00266348	0.652993	0.0176455			H4N6F4S1	-1.04554	-0.90117	-0.916484	-1.42603	-1.51148	-1.78375	0.00614573	0.619356	0.0161639
H9N2F0S0	7.46166	8.00668	8.03453	6.93002	7.06862	6.71649	0.0119908	0.929243	0.0290395			H4N4F3S3	-0.580499	-0.768086	-0.68436	-1.6436	-1.89458	-1.39208	0.00336946	0.965773	0.0157241
H7N3F1S0	0.260679	0.110142	0.19154	-0.703614	-0.286331	-0.99739	0.0157184	0.849899	0.0298426			H5N4F2S3	-1.32167	-1.12713	-1.32515	-1.8382	-2.28371	-2.28301	0.00566302	0.876987	0.0161639
H5N4F2S0	4.38931	4.53013	4.47036	3.41695	3.84599	3.49435	0.00315034	0.877501	0.018552			H5N5F3S2	-0.222463	-0.28847	-0.531632	1.02599	0.367904	0.227105	0.0280719	-0.887855	0.0314405
H5N4F0S1	-1.44029	-2.25717	-1.30765	-4.77955	-3.51851	-4.4564	0.00579675	2.58312	0.022794			H4N6F5S1	2.26914	2.35176	2.4703	2.96466	3.08395	3.02022	0.000626232	-0.659213	0.00905049
H5N4F3S0	7.3886	7.74603	7.43743	6.62062	6.97254	6.5441	0.00936615	0.811602	0.0290395			H7N5F3S1	7.17685	6.64903	6.74061	7.61997	7.92775	7.61655	0.010889	-0.865925	0.0178529
H7N5F0S0	-0.243145	0.458584	0.101833	1.33661	1.99886	1.17704	0.0123573	-1.39841	0.0290395			H6N6F3S1	1.13996	1.00498	1.48979	0.756246	0.723041	0.258454	0.0429659	0.63233	0.0429659
H4N4F3S1	0.996178	1.38233	1.28625	0.423114	0.717396	-0.156291	0.0337882	0.893512	0.0373078			H6N7F2S1	-0.992858	-1.05962	-1.54031	-2.22584	-2.03411	-2.44184	0.00769024	1.03633	0.0161639
H4N6F3S0	1.38837	1.87274	1.8338	0.824349	1.10604	0.6141	0.0157034	0.850141	0.0298426			H7N4F3S2	-1.84696	-1.75743	-1.11934	-2.38481	-2.28523	-3.06859	0.0404056	1.00496	0.0429659
H5N5F2S1	0.112501	0.708933	0.791677	-0.382646	0.01404	-0.161201	0.042297	0.714306	0.0431104			H7N5F0S3	-1.11676	-0.976903	-1.09999	-1.5504	-1.83561	-2.30238	0.0204816	0.831578	0.0249342
H5N6F3S0	-1.64839	-1.75369	-1.7461	-2.57021	-2.39981	-2.93436	0.00468997	0.918733	0.022794			H5N4F2S4	-1.99367	-2.15733	-1.87747	-2.58572	-2.65328	-3.0082	0.00865925	0.739577	0.0161639
H4N6F5S0	4.79328	3.93296	4.84552	5.98365	5.40037	5.95608	0.0233259	-1.25611	0.0311087			H5N4F0S5	0.279542	0.654891	0.393825	0.971471	1.34344	1.01769	0.014373	-0.668115	0.0201221
H5N6F4S0	-1.56663	-2.79515	-1.80206	0.0335264	-0.824373	0.481254	0.0220923	-1.95142	0.0311087			H3N8F3S2	0.715657	0.645965	0.623219	0.143899	-0.282615	-0.083066	0.00433062	0.735541	0.0161639
H7N6F2S0	1.54243	2.26186	1.98498	0.972863	1.07833	0.484757	0.0175425	1.08444	0.029992			H8N6F1S2	-0.122468	-0.381953	-0.154496	-0.987308	-0.680085	-0.949224	0.0067179	0.652566	0.0161639
H6N5F3S1	-1.21953	-1.06738	-0.743147	-1.56341	-1.7168	-1.53932	0.0168416	0.596491	0.0298426			H6N7F2S2	-1.06713	-1.46665	-0.606561	-4.11799	-2.28492	-2.41142	0.0419793	1.89133	0.0429659
H6N6F2S1	-0.150002	0.241289	0.267967	-0.724732	-0.403683	-0.879008	0.0154137	0.788893	0.0298426			H8N5F0S4	-4.07063	-3.95688	-4.17119	-4.40624	-4.85316	-4.76532	0.0154003	0.608672	0.0205337
H4N6F5S1	3.51513	1.96547	3.69161	5.15482	4.62648	5.14641	0.0290084	-1.9185	0.0341654			H3N4F0S3	-2.46153	-2.48877	-2.26103	-3.10331	-3.35225	-3.76221	0.00812101	1.00215	0.0161639
H8N7F1S0	2.97724	3.22574	3.159	1.80693	2.64968	2.24709	0.0252931	0.886096	0.0311752			H8N5F1S2	-0.732509	-0.767491	-0.699214	-1.77857	-2.07662	-2.52023	0.00300191	1.39207	0.0157241
H7N5F3S1	6.38818	6.28214	6.36039	7.2506	7.70896	6.85687	0.0201131	-0.928569	0.0311087			H0N1F1S0	1.86633	2.03073	2.11847	3.1188	2.92824	2.8976	0.000646463	-0.976367	0.00905049
H5N6F4S1	-1.20645	-3.16475	-0.931072	0.829989	0.441933	1.10125	0.0246528	-2.55848	0.0311095
H6N4F0S4	3.01484	3.58096	3.53657	2.60671	2.64435	2.04846	0.0234783	0.944286	0.0311087
H8N7F2S0	-0.784777	-0.210796	-0.391483	-1.45868	-1.67514	-2.02498	0.00602105	1.25725	0.022794
H7N6F5S0	-0.951303	-0.362776	-0.723814	-2.07213	-1.50313	-2.26875	0.0114316	1.26871	0.0290395
H7N4F1S4	3.43996	2.96843	3.09587	3.90589	3.88555	3.72329	0.0116674	-0.670156	0.0290395
H5N5F3S3	-2.63983	-2.91344	-3.05107	-1.24119	-2.15663	-0.81317	0.0241197	-1.46445	0.0311095
H5N5F1S4	-4.58091	-4.80944	-4.39432	-3.18002	-3.4451	-3.49978	0.00142359	-1.21992	0.0170295
H7N7F0S2	-2.44201	-4.20959	-3.2476	-0.297521	-1.82402	-1.1301	0.0304362	-2.21585	0.0350678
H6N5F4S2	-2.3346	-4.25624	-2.55352	-0.176394	-1.12161	-0.411784	0.0209092	-2.47819	0.0311087
H7N7F4S1	-1.86942	-2.16009	-2.00187	-2.79185	-3.80756	-3.38957	0.012602	1.3192	0.0290395
H9N5F2S3	-0.253744	0.233337	-0.0817528	-1.03085	-1.18153	-1.30859	0.00223564	1.1396	0.0170295
H8N5F1S5	-0.179804	0.0283794	-0.479023	-0.825059	-0.708347	-1.48738	0.0484264	0.796781	0.0484264
H8N5F2S5	1.37569	1.16278	1.54047	0.68719	0.893578	0.418233	0.016892	0.693314	0.0298426
H9N5F3S4	-1.7709	-1.49654	-1.79313	-2.55226	-2.39064	-2.44921	0.00187041	0.777183	0.0170295
H3N10F2S5	-0.884367	-0.124023	-0.349173	-1.76991	-1.81699	-2.2423	0.00532441	1.49054	0.022794
H4N10F3S4	-2.08541	-2.29928	-2.85738	-3.07979	-3.86461	-3.55733	0.0285212	1.08656	0.0341654
H7N6F1S6	0.190048	-0.0246525	0.373404	-1.179	-0.496576	-1.02296	0.0102902	1.07911	0.0290395
H9N7F6S2	-1.72394	-1.85766	-2.10884	-2.91912	-2.68845	-3.43859	0.010868	1.11857	0.0290395
H3N9F0S7	-1.29647	-0.320501	-0.454891	-1.6782	-2.95473	-1.89346	0.0409017	1.48484	0.0431104
H3N8F0S8	-0.987148	-0.572411	-0.587143	-1.20643	-1.44788	-1.50989	0.0149659	0.672497	0.0298426
H4N8F1S7	-2.19781	-2.08494	-2.5369	-2.90473	-3.6953	-3.63119	0.0167607	1.13719	0.0298426
H4N9F0S7	-1.76558	-1.04191	-1.93595	-3.37834	-3.21248	-3.00003	0.00541673	1.6158	0.022794
H3N5F4S0	-2.95734	-3.00357	-3.02679	-2.28947	-2.07852	-2.30238	0.000511292	-0.772447	0.00903282
H4N4F1S2	0	-0.603405	-0.246199	-1.5605	-1.87131	-1.60038	0.00224918	1.3942	0.0170295
H1N1F0S0	-0.778896	-1.25334	-0.946138	0.320268	-0.599403	0.0789671	0.0398194	-0.926068	0.0430699

## Sheet: All_proteome
All proteins identified from cell and EV under hypoxic and normoxic condition (A comprehensive list of all identified proteins across the samples is provided, including their corresponding UniProt accession numbers and gene symbols.)
Uniport Accession	Gene symbol
O95881	TXNDC12
O43164	PJA2
A0MZ66	SHTN1
Q15388	TOMM20
P46777	RPL5
Q12974	PTP4A2
P38936	CDKN1A
Q8WWM7	ATXN2L
P13804	ETFA
P19838	NFKB1
Q9P0P0	RNF181
Q07954	LRP1
P37198	NUP62
Q15032	R3HDM1
P16403	H1-2
O14497	ARID1A
Q6IBW4	NCAPH2
P09603	CSF1
Q96IF1	AJUBA
P62701	RPS4X
Q9BTT4	MED10
Q9NX24	NHP2
P0DP25	CALM3
Q15041	ARL6IP1
Q99942	RNF5
P78371	CCT2
Q09161	NCBP1
Q8WUD4	CCDC12
P34741	SDC2
Q9NX46	ADPRS
Q5T8D3	ACBD5
Q14108	SCARB2
Q8TEP8	CEP192
P30626	SRI
P12081	HARS1
Q9UQB8	BAIAP2
P02774	GC
P02679	FGG
P20774	OGN
Q99714	HSD17B10
P10412	H1-4
P31689	DNAJA1
O75718	CRTAP
P35579	MYH9
Q5JTH9	RRP12
Q9NYM9	BET1L
Q8TBA6	GOLGA5
Q15005	SPCS2
O60869	EDF1
O00469	PLOD2
Q9UJS0	SLC25A13
Q02809	PLOD1
Q96EU6	RRP36
Q16181	SEPTIN7
P40227	CCT6A
P02751	FN1
Q9H9B4	SFXN1
Q6FIF0	ZFAND6
Q14498	RBM39
Q96A72	MAGOHB
P62851	RPS25
Q9Y281	CFL2
Q99614	TTC1
P61218	POLR2F
Q96EY8	MMAB
O96019	ACTL6A
Q96R06	SPAG5
Q9NR56	MBNL1
P83731	RPL24
Q9UEW8	STK39
O43242	PSMD3
P10515	DLAT
Q8N5L8	RPP25L
P13726	F3
P26368	U2AF2
Q9BQ39	DDX50
O94842	TOX4
Q96MU7	YTHDC1
O75554	WBP4
Q8TAE8	GADD45GIP1
O75438	NDUFB1
P01042	KNG1
Q15942	ZYX
Q9NYF8	BCLAF1
Q9GZP9	DERL2
P20936	RASA1
Q9P287	BCCIP
Q3YEC7	RABL6
Q6IBS0	TWF2
Q96IU4	ABHD14B
O95232	LUC7L3
P60891	PRPS1
P02787
Q6UWP8	SBSN
Q6ZRP7	QSOX2
Q15833	STXBP2
Q9C0C2	TNKS1BP1
P20930	FLG
P62263	RPS14
O76031	CLPX
Q0ZGT2	NEXN
Q96HR3	MED30
Q9Y3P9	RABGAP1
Q9Y262	EIF3L
P0DM35	MT1HL1
Q7Z5K2	WAPL
P35269	GTF2F1
Q96AP7	ESAM
P08134	RHOC
P51572	BCAP31
Q93052	LPP
Q9UHB6	LIMA1
A6NDU8	RIMOC1
P25705	ATP5F1A
P06576	ATP5F1B
P13693	TPT1
P30622	CLIP1
Q9NRG0	CHRAC1
P22314	UBA1
P68431	H3C1; H3C10; H3C11; H3C12; H3C2; H3C3; H3C4; H3C6; H3C7; H3C8
O43920	NDUFS5
P22681	CBL
Q9H910	JPT2
O95159	ZFPL1
Q9BWT6	MND1
P78347	GTF2I
O60437	PPL
Q8WW01	TSEN15
Q9NZT1	CALML5
Q9UMY1	NOL7
Q92619	ARHGAP45
O95433	AHSA1
P63241	EIF5A
P09493	TPM1
P12956	XRCC6
P53992	SEC24C
P52597	HNRNPF
Q9ULX6	AKAP8L
Q9GZY8	MFF
Q86VS8	HOOK3
Q8NI22	MCFD2
O00622	CCN1
P62937	PPIA
P46778	RPL21
P35268	RPL22
O00743	PPP6C
Q15853	USF2
P62310	LSM3
Q9H074	PAIP1
Q8IXQ4	GPALPP1
P36639
O43379	WDR62
Q07617	SPAG1
Q9H814	PHAX
Q6S8J3	POTEE
Q08431	MFGE8
P17931	LGALS3
Q16611	BAK1
Q9UKF6	CPSF3
Q9C0C9	UBE2O
P04731	MT1A
O75367	H2afy; H2AFY; LOC100466888; LOC101338325; LOC101381952; LOC101564704; LOC102987354; LOC103079324; LOC103663804; LOC105869993; LOC106989149; LOC110591142; LOC111141291; LOC111182462; LOC112404331; LOC112625777; LOC112815157; LOC112861289; LOC112917035; LOC113928700; LOC114891795; LOC115516119; LOC116529369; LOC116750637; MACROH2A1
P00338	LDHA
P08123	COL1A2
O43609	SPRY1
P53384	NUBP1
Q9H8G2	CAAP1
P13861	PRKAR2A
P16070	CD44
P0DMV9	HSPA1B
P09669	COX6C
Q99618	CDCA3
Q8N0T1	RBIS
Q86V81	ALYREF
P35556	FBN2
P38117	ETFB
Q9UKK9	NUDT5
Q96HE7	ERO1A
P04080	CSTB
P27824	CANX
Q8TAD7	OCC1
Q9NUQ9	CYRIB
Q96EK5	KIFBP
Q8NBJ7	SUMF2
P62256	UBE2H
Q92747	ARPC1A
P04843	RPN1
Q8N128	FAM177A1
Q9H3R5	CENPH
P10643	C7
Q8IVF2	AHNAK2
O15514	POLR2D
O75792	RNASEH2A
Q99986	VRK1
P31937	HIBADH
P32320	CDA
Q96QR8	PURB
P14866	HNRNPL
Q9UG63	ABCF2
P46459	NSF
O95817	BAG3
Q04756	HGFAC
P63027	VAMP2
P55884	EIF3B
P22692	IGFBP4
Q96ST2	IWS1
Q92769	HDAC2
O95239	KIF4A
Q8N6H7	ARFGAP2
Q9NUP9	LIN7C
Q08379	GOLGA2
P50479	PDLIM4
Q96GY3	LIN37
P55265	ADAR
Q8IVM0	CCDC50
Q9NXV2	KCTD5
Q6PIU2	NCEH1
P31431	SDC4
Q08752	PPID
Q9H6Z4	RANBP3
Q8NEZ2	VPS37A
Q6I9Y2	THOC7
Q12913	PTPRJ
Q9NQ50	MRPL40
P51808	DYNLT3
Q16864	ATP6V1F
Q07960	ARHGAP1
P63313	TMSB10
Q9Y3F4	STRAP
P06756	ITGAV
P63010	AP2B1
Q9H3P2	NELFA
Q08722	CD47
Q15819	UBE2V2
A0AVT1	UBA6
P82909	MRPS36
Q13492	PICALM
Q9NVM6	DNAJC17
P11177	PDHB
P49593	PPM1F
Q9NRX4	PHPT1
Q06210	GFPT1
P68400	CSNK2A1
P46782	RPS5
P46781	RPS9
Q07955	SRSF1
P57768	SNX16
Q9Y5U9	IER3IP1
P29590	PML
Q96H20	SNF8
O14979	HNRNPDL
P08582	MELTF
P23142	FBLN1
P06727
Q9Y3C6	PPIL1
Q969X5	ERGIC1
Q7L576	CYFIP1
P25490	YY1
P00491	PNP
Q99627	COPS8
Q14160
Q9BW71	HIRIP3
Q9BWU0	SLC4A1AP
P12004	PCNA
P31930	UQCRC1
P48637	GSS
Q9BV86	NTMT1
O14602	EIF1AY
P08603	CFH
Q8WWB7	GLMP
Q12981	BNIP1
P06899	H2BC11
P24666	ACP1
P14868	DARS1
O15126	SCAMP1
Q8N6N3	C1orf52
Q9NVK5	FGFR1OP2
Q5VSY0	GKAP1
Q9BQE9	BCL7B
P01034	CST3
Q7Z6M3	MILR1
P43490	NAMPT
O94901
P51858	HDGF
Q96FS4	SIPA1
P04083	ANXA1
Q9HC07	TMEM165
O43491	EPB41L2
Q9HDC9	APMAP
Q16740	CLPP
O95684	CEP43
P84101	SERF2
P49768	PSEN1
Q14320	FAM50A
Q969V3	NCLN
P54577	YARS1
Q9NPA8	ENY2
O60493	SNX3
Q9BS26	ERP44
O60231	DHX16
P23526	AHCY
Q16186	ADRM1
P15121	AKR1B1
Q99700	ATXN2
Q15435	PPP1R7
Q06830	PRDX1
Q29983	MICA
Q9NVP2	ASF1B
P17544	ATF7
O96028	NSD2
P07686	HEXB
P09429	HMGB1
P19338	NCL
Q9BZQ8	NIBAN1
Q9UJY1	HSPB8
Q9NWQ8	PAG1
Q9NSC5	HOMER3
P52701	MSH6
Q4KWH8	PLCH1
Q9Y6C9	MTCH2
Q8TEA8	DTD1
O75369	FLNB
Q9HBM1	SPC25
P60903	S100A10
Q15154	PCM1
Q9BYV8	CEP41
Q9UDT6	CLIP2
P36542	ATP5F1C
Q08378	GOLGA3
P16152	CBR1
Q14493	SLBP
P62306	SNRPF
P06703	S100A6
O60568	PLOD3
O95197	RTN3
Q96EX1	SMIM12
Q9UN37	VPS4A
Q8WUM4	PDCD6IP
O43707	ACTN4
Q96CX2	KCTD12
Q86WN1	FCHSD1
Q96IY1	NSL1
Q9NZN3	EHD3
P49588	AARS1
P00167	CYB5A
Q8NDC0	MAPK1IP1L
Q9UBI1	COMMD3
Q9BW19	KIFC1
O43291	SPINT2
Q9UNM6	PSMD13
O75821	EIF3G
P17252	PRKCA
O14744	PRMT5
Q9GZX9	TWSG1
P51570	GALK1
P48729	CSNK1A1
Q9NP97	DYNLRB1
P62854	RPS26
P60660	MYL6
Q9P2E9	RRBP1
Q00688	FKBP3
O15162	PLSCR1
Q9UQ80	PA2G4
P61247	RPS3A
P61254	RPL26
P15374	UCHL3
Q6JBY9	RCSD1
P53041	PPP5C
Q96FJ2	DYNLL2
P55786	NPEPPS
Q562R1	ACTBL2
Q14103	HNRNPD
Q9BUP0	EFHD1
Q15427	SF3B4
Q53EL6	PDCD4
P78406	RAE1
P04439	HLA-A
P58335	ANTXR2
Q8TAP8	PPP1R35
Q3ZCQ8	TIMM50
Q9Y3D0	CIAO2B
O75396
P31948	STIP1
O00487	PSMD14
Q92804	TAF15
P62993	GRB2
Q8WY36	BBX
P05362	ICAM1
Q15583	TGIF1
P54289	CACNA2D1
P46087	NOP2
Q9NVA2	SEPTIN11
P13639	EEF2
Q03001	DST
Q86TG7	PEG10
Q9NPQ8	RIC8A
P31939	ATIC
P21589	NT5E
Q9BXF6	RAB11FIP5
P50570	DNM2
Q9NX63	CHCHD3
P35222	CTNNB1
P16422	EPCAM
Q8NG11	TSPAN14
Q9UPN3	MACF1
P15880	RPS2
Q9Y2W2	WBP11
P63098	PPP3R1
O15027	SEC16A
Q13162	PRDX4
Q70J99	UNC13D
Q13573	SNW1
Q13596	SNX1
P42167	TMPO
P04406	GAPDH
O00425	IGF2BP3
P09488	GSTM1
P80723	BASP1
P26639	TARS1
O43823	AKAP8
Q8NFQ8	TOR1AIP2
Q7L2J0	MEPCE
O75828	CBR3
P63279	UBE2I
P05187	ALPP
Q9BRD0	BUD13
P12035	KRT3
Q9Y3E7	CHMP3
P61981	YWHAG
O60841	EIF5B
P54725	RAD23A
P08962	CD63
Q9P013	CWC15
Q9UBG0	MRC2
Q92945	KHSRP
Q6PKG0	LARP1
Q92833	JARID2
Q12874	SF3A3
Q9UI10	EIF2B4
P40939	HADHA
Q9UJY5	GGA1
Q9Y2R9	MRPS7
Q15365	PCBP1
P61221	ABCE1
P02686	MBP
Q15004	PCLAF
Q9H8Y8	GORASP2
Q96GS4	BORCS6
P67809	YBX1
O00193	SMAP
Q9NUQ3	TXLNG
P11717	IGF2R
Q9P021	CRIPT
Q8WUX2	CHAC2
P60900	PSMA6
Q16222	UAP1
O95273	CCNDBP1
P02545	LMNA
Q5T3I0	GPATCH4
O75683	SURF6
Q16643	DBN1
P48681	NES
Q86WR7	PROSER2
Q92785	DPF2
P14923	JUP
Q9NZL4	HSPBP1
O60238	BNIP3L
Q8TAP9	MPLKIP
P48444	ARCN1
O00273	DFFA
O43752	STX6
O94925	GLS
Q8NBS9	TXNDC5
Q92504	SLC39A7
P62913	RPL11
P62266	RPS23
P43243	MATR3
Q13426	XRCC4
Q9Y265	RUVBL1
Q14151	SAFB2
P53611	RABGGTB
Q6UN15	FIP1L1
O14893	GEMIN2
P62072	TIMM10
P15153	RAC2
O43464	HTRA2
P22695	UQCRC2
Q99805	TM9SF2
Q99952	PTPN18
Q99733	NAP1L4
O95229	ZWINT
P11021	HSPA5
Q15436	SEC23A
Q5T0N5	FNBP1L
Q6ZS17	RIPOR1
P82979	SARNP
Q12905	ILF2
Q96B45	BORCS7
O43597	SPRY2
Q8IX12	CCAR1
Q9BVK6	TMED9
Q15628	TRADD
Q9BUL9	RPP25
Q12846	STX4
Q9H6S3	EPS8L2
P61803	DAD1
Q15843	NEDD8
P07910	HNRNPC
P84095	RHOG
Q9UHD1	CHORDC1
Q9UBB4	ATXN10
Q9NRR5	UBQLN4
Q8WVJ2	NUDCD2
Q9UMY4	SNX12
Q13813	SPTAN1
P19623	SRM
Q9H875	PRKRIP1
Q9Y512	SAMM50
O76003	GLRX3
P0CG47	UBB
Q8ND90	PNMA1
Q6E0U4	DMKN
P51149	RAB7A
P62081	RPS7
Q92572	AP3S1
Q9Y2Q3	GSTK1
Q14596	NBR1
Q14008	CKAP5
Q9H773	DCTPP1
P01893	HLA-H
Q08945	SSRP1
Q969H8	MYDGF
O60885	BRD4
P22352	GPX3
P00492	HPRT1
Q92499	DDX1
P53999	SUB1
O95983	MBD3
Q27J81	INF2
Q9BX97	PLVAP
Q8NBJ4	GOLM1
Q13158	FADD
Q3MHD2	LSM12
P25788	PSMA3
Q76LX8	ADAMTS13
Q96EA4	SPDL1
P60709	ACTB
Q9GZZ9	UBA5
Q00839	HNRNPU
P07195	LDHB
P20810	CAST
Q12805	EFEMP1
P60468	SEC61B
O00566	MPHOSPH10
Q96BR5	COA7
P35754	GLRX
Q07866	KLC1
Q99873	PRMT1
Q04323	UBXN1
Q9NWB6	ARGLU1
P49756	RBM25
O15355	PPM1G
P67936	TPM4
Q14696	MESD
Q01804	OTUD4
Q14166	TTLL12
Q13427	PPIG
Q5JTV8	TOR1AIP1
Q13685	AAMP
Q9NRS6	SNX15
Q12841	FSTL1
Q9BQE5
Q9BRF8	CPPED1
Q5JTD0	TJAP1
P35637	FUS
Q13620	CUL4B
Q96CT7	CCDC124
Q9C004	SPRY4
Q13242	SRSF9
P56962	STX17
Q15025	TNIP1
P07355	ANXA2
P30530	AXL
Q8IU81	IRF2BP1
P43307	SSR1
Q14746	COG2
O94992	HEXIM1
P23396	RPS3
Q15528	MED22
Q6Y7W6	GIGYF2
P56270	MAZ
P35232	PHB1
O75489	NDUFS3
Q58FF6	HSP90AB4P
Q9Y2J4	AMOTL2
Q9P000	COMMD9
P52306	RAP1GDS1
Q13409	DYNC1I2
Q9Y5X1	SNX9
P53007	SLC25A1
Q8NHP7	EXD1
Q9NY27	PPP4R2
P33316	DUT
P31040	SDHA
Q8NFH5	NUP35
P78356	PIP4K2B
Q92896	GLG1
P52815	MRPL12
O75410	TACC1
O00244	ATOX1
Q9BTA9	WAC
Q53F19	NCBP3
O00264	PGRMC1
Q9Y547	IFT25
Q9Y4H4	GPSM3
P06730	EIF4E
Q5VYK3	ECPAS
P07919	UQCRH
P84157	MXRA7
P28070	PSMB4
P17858	PFKL
Q14353	GAMT
P55735	SEC13
P19784	CSNK2A2
Q9H0F6	SHARPIN
Q8IXM2	BAP18
Q15643	TRIP11
Q07021	C1QBP
O95208	EPN2
Q9UNK0	STX8
O14967	CLGN
Q969G5	CAVIN3
Q86UA6	RPAIN
Q13361	MFAP5
Q9ULX9	MAFF
P14678	SNRPB
P62888	RPL30
Q9Y6A5	TACC3
Q8NBJ5	COLGALT1
P61978	HNRNPK
P24534	EEF1B2
Q9C005	DPY30
Q6NUK1	SLC25A24
P12429	ANXA3
Q9BT78	COPS4
O75909	CCNK
Q9UER7	DAXX
P04818	TYMS
Q96FW1	OTUB1
Q8WXA9	SREK1
Q6IAA8	LAMTOR1
O14530	TXNDC9
P37108	SRP14
O00499	BIN1
Q9UBQ0	VPS29
Q07666	KHDRBS1
Q9BTL3	RAMAC
Q14978	NOLC1
P54136	RARS1
P12277	CKB
Q9BTE6	AARSD1
Q96B97	SH3KBP1
P42696	RBM34
Q96PM5	RCHY1
O43310	CTIF
Q9Y5L4	TIMM13
O00151	PDLIM1
Q92841	DDX17
O43708	GSTZ1
Q92743	HTRA1
Q9H8U3	ZFAND3
Q13501	SQSTM1
O95487	SEC24B
O95999	BCL10
Q9P0K7	RAI14
O95218	ZRANB2
P36871	PGM1
P62910	RPL32
P04150	NR3C1
Q9Y2Z0	SUGT1
Q9Y6I9	TEX264
Q8N6S5	ARL6IP6
P08243	ASNS
Q9UJA5	TRMT6
Q9NPA0	EMC7
P49427	CDC34
Q13643	FHL3
P07741	APRT
P24752	ACAT1
P53396	ACLY
P08833	IGFBP1
P52594	AGFG1
Q2TAL8	QRICH1
Q9NZZ3	CHMP5
O75326	SEMA7A
P01344	IGF2
P13073	COX4I1
Q9NVM4	PRMT7
Q96I99	SUCLG2
O43776	NARS1
P18621	RPL17
P23246	SFPQ
Q01518	CAP1
Q14669	TRIP12
Q9BRA2	TXNDC17
Q13247	SRSF6
P63208	SKP1
Q15907	RAB11B
Q9P032	NDUFAF4
Q9NQW6	ANLN
Q9BPX6	MICU1
P15151	PVR
Q6RW13	AGTRAP
P55854	SUMO3
Q96G25	MED8
Q13155	AIMP2
Q96ER9	CCDC51
Q13011	ECH1
Q9NP61	ARFGAP3
P07814	EPRS1
P40938	RFC3
Q15691	MAPRE1
O43169	CYB5B
P78504	JAG1
Q96C01	FAM136A
P00734	F2
Q9Y4E8	USP15
O75379	VAMP4
Q9H0W8	SMG9
O00203	AP3B1
Q13526	PIN1
P61353	RPL27
P49773	HINT1
Q9Y282	ERGIC3
Q6ZUT6	CCDC9B
P49748	ACADVL
O60216	RAD21
Q13404	UBE2V1
Q06828	FMOD
P00747	PLG
Q15185	PTGES3
Q9NQY0	BIN3
Q9Y5V3	MAGED1
Q96CS3	FAF2
P56277	CMC4
P41091	EIF2S3
P55210	CASP7
O00399	DCTN6
Q9Y5J7	TIMM9
P23588	EIF4B
Q96S19	METTL26
Q9Y3A5	SBDS
P28065	PSMB9
Q96CP2	FLYWCH2
Q7KYR7	BTN2A1
P22626	HNRNPA2B1
Q9UK55	SERPINA10
Q6V0I7	FAT4
Q15847	ADIRF
Q56VL3	OCIAD2
Q13557	CAMK2D
O76095	JTB
Q99653	CHP1
P63173	RPL38
P45973	CBX5
A6NDG6	PGP
P07099	EPHX1
P40261	NNMT
P41236	PPP1R2
Q9NRP2	CMC2
Q15637	SF1
Q9HB71	CACYBP
P07737	PFN1
Q9NZF1	PLAC8
O14777	NDC80
P05198	EIF2S1
Q9UL25	RAB21
P27694	RPA1
Q15019	SEPTIN2
P30101	PDIA3
Q96EH3	MALSU1
O75531	BANF1
P49747	COMP
Q9NZ72	STMN3
Q00059	TFAM
O15372	EIF3H
P31942	HNRNPH3
P62805	H4C1; H4C11; H4C12; H4C13; H4C14; H4C15; H4C16; H4C2; H4C3; H4C4; H4C5; H4C6; H4C8; H4C9
Q8N4Q1	CHCHD4
O60927	PPP1R11
Q99650	OSMR
Q15155	NOMO1
Q9HCG8	CWC22
Q9UGP8	SEC63
Q8TDB8	SLC2A14
P05091	ALDH2
Q8IWT0	ZBTB8OS
P62495	ETF1
Q9BR76	CORO1B
Q6NZ67	MZT2B
P12107	COL11A1
P49589	CARS1
Q9GZP8	IMUP
P16615	ATP2A2
Q9UIV1	CNOT7
P62424	RPL7A
Q8WWY3	PRPF31
P98175	RBM10
Q96RU3	FNBP1
Q8TF42	UBASH3B
P84090	ERH
Q7Z4H3	HDDC2
Q9H488	POFUT1
Q03252	LMNB2
Q9BUL8	PDCD10
O94826	TOMM70
Q6PJT7	ZC3H14
Q06033	ITIH3
Q9H4A4	RNPEP
Q13177	PAK2
Q96JY6	PDLIM2
P41134	ID1
Q9Y376	CAB39
Q9BRK5	SDF4
O14818	PSMA7
P56211	ARPP19
Q96A49	SYAP1
Q9P0R6	GSKIP
Q9UM47	NOTCH3
O75886	STAM2
Q53EZ4	CEP55
P61970	NUTF2
Q9NQC3	RTN4
P41250	GARS1
Q7KZF4	SND1
Q9NQT4	EXOSC5
Q6EEV4	POLR2M
Q49MG5	MAP9
P05067	APP
P14324	FDPS
Q00765	REEP5
Q9NVS9	PNPO
P14314	PRKCSH
Q15428	SF3A2
P63244	RACK1
O75152	ZC3H11A
P50579	METAP2
Q6DD88	ATL3
Q96K21	ZFYVE19
Q9Y3D9	MRPS23
Q96C57	CUSTOS
P50416	CPT1A
P18858	LIG1
Q9UIU6	SIX4
P00374	DHFR
P02771	AFP
Q96J01	THOC3
O60232	ZNRD2
Q9H0D6	XRN2
P07384	CAPN1
P49750	YLPM1
Q12983	BNIP3
Q86SZ2	TRAPPC6B
Q5JVS0	HABP4
P0C0S8	H2AC11; H2AC13; H2AC15; H2AC16; H2AC17
Q15126	PMVK
Q8N4X5	AFAP1L2
Q8NHG7	SVIP
P14649	MYL6B
Q69YQ0
P40616	ARL1
Q9H3P7	ACBD3
Q9Y3C0	WASHC3
P32119	PRDX2
Q06323	PSME1
Q15286	RAB35
P53814	SMTN
P52434	POLR2H
Q6UW78	UQCC3
P06454	PTMA
P29218	IMPA1
P00488
P29966	MARCKS
P27348	YWHAQ
O14786	NRP1
Q96JP5	ZFP91
P30519	HMOX2
Q96A19	CCDC102A
Q15293	RCN1
Q86TI2	DPP9
P54727	RAD23B
O75688	PPM1B
P35527	KRT9
Q9UPW0	FOXJ3
Q1KMD3	HNRNPUL2
Q7Z6Z7	HUWE1
P06753	TPM3
Q8N5F7	NKAP
Q9BV36	MLPH
P32455	GBP1
P78536	ADAM17
Q9H0G5	NSRP1
Q6UUV9	CRTC1
P20962	PTMS
O75153	CLUH
P41223	BUD31
Q6NZI2	CAVIN1
P62191	PSMC1
Q7Z5L9	IRF2BP2
O15212	PFDN6
A6NCE7	MAP1LC3B2
P05556	ITGB1
O94979	SEC31A
Q96I25	RBM17
P30049	ATP5F1D
P50897	PPT1
Q96SB4	SRPK1
Q9Y6G9	DYNC1LI1
P05387	RPLP2
Q8N8S7	ENAH
Q9Y237	PIN4
P05787	KRT8
Q7Z6B0	CCDC91
L0R8F8	MIEF1
Q9Y294	ASF1A
P27707	DCK
O15258	RER1
Q8IYB5	SMAP1
Q15233	NONO
P61088	UBE2N
Q5XKP0	MICOS13
P52907	CAPZA1
Q15382	RHEB
Q9Y3Y2	CHTOP
P62942	FKBP1A
Q9BS18	ANAPC13
P01130	LDLR
P35052	GPC1
O00303	EIF3F
Q14118	DAG1
Q8N392	ARHGAP18
P27701	CD82
P08174	CD55
Q9BT09	CNPY3
P52209	PGD
Q14624	ITIH4
P11940	PABPC1
P22392	NME2
Q9Y3B7	MRPL11
Q92797	SYMPK
P61244	MAX
Q7L1Q6	BZW1
Q4V328	GRIPAP1
O60282	KIF5C
Q08211	DHX9
Q8TCC3	MRPL30
Q9Y5Z4	HEBP2
Q9H0U4	RAB1B
Q96JB5	CDK5RAP3
Q8NFJ5	GPRC5A
P08648	ITGA5
Q9Y4E1
Q9BPX3	NCAPG
P63167	DYNLL1
P55795	HNRNPH2
Q969E8	TSR2
Q9Y3C8	UFC1
P60602	ROMO1
P08758	ANXA5
Q92526	CCT6B
O75915	ARL6IP5
O95833	CLIC3
Q01658	DR1
P62195	PSMC5
O94763	URI1
Q01469	FABP5
Q9BRT2	UQCC2
P02795	MT2A
Q92597	NDRG1
Q96EV8	DTNBP1
Q32P28	P3H1
Q9BYC8	MRPL32
O95347	SMC2
P12270	TPR
O15533	TAPBP
Q6P597	KLC3
P09960	LTA4H
O43847	NRDC
O15031	PLXNB2
Q9H4M9	EHD1
O14672	ADAM10
Q9BPZ3	PAIP2
O75391	SPAG7
Q14126	DSG2
Q96BH1	RNF25
O95801	TTC4
P48643	CCT5
P62244	RPS15A
Q13435	SF3B2
Q9UNE7	STUB1
P05455	SSB
Q99439	CNN2
Q03135	CAV1
O14907	TAX1BP3
P31350	RRM2
Q96KC8	DNAJC1
Q96EI5	TCEAL4
P54105	CLNS1A
Q13564	NAE1
O95777	LSM8
Q9GZM8	NDEL1
O60701	UGDH
Q96IZ0	PAWR
Q9Y5B9	SUPT16H
O75400	PRPF40A
Q9Y5X3	SNX5
O14763	TNFRSF10B
P08708	RPS17
Q9GZU8	PSME3IP1
P02786	TFRC
Q8N5M4	TTC9C
P13591	NCAM1
P20645	M6PR
Q9UPT8	ZC3H4
Q6NYC8	PPP1R18
P46776	RPL27A
Q6QNY0	BLOC1S3
Q15056	EIF4H
P09622	DLD
Q9Y285	FARSA
Q9BRQ6	CHCHD6
Q8N1F7	NUP93
Q92930	RAB8B
P60174	TPI1
Q9UJZ1	STOML2
Q8NBT2
O95372	LYPLA2
P62995	TRA2B
Q9BZF9	UACA
Q13277	STX3
Q04721	NOTCH2
Q15653	NFKBIB
Q13428	TCOF1
Q01130	SRSF2
Q6QNY1	BLOC1S2
Q9H4A5	GOLPH3L
Q96NC0	ZMAT2
Q96JJ7	TMX3
A0FGR8	ESYT2
Q8N108	MIER1
Q9GZZ1	NAA50
P46940	IQGAP1
Q8TAV4	STOML3
Q9NQR4	NIT2
P51116	FXR2
Q8N983	MRPL43
Q9NWV8	BABAM1
P50213	IDH3A
O75934	BCAS2
P04114	APOB
P43652	AFM
Q86UP2	KTN1
Q16401	PSMD5
P13647	KRT5
P09496	CLTA
Q13586	STIM1
Q96DE5	ANAPC16
P10586	PTPRF
Q08380	LGALS3BP
O14933	UBE2L6
P63151	PPP2R2A
P12109	COL6A1
Q6NZY4	ZCCHC8
O96008	TOMM40
O75312	ZPR1
P99999	CYCS
P11387	TOP1
O00410	IPO5
Q8NBF2	NHLRC2
Q13952	NFYC
P30084	ECHS1
Q16527	CSRP2
Q00613	HSF1
Q16644	MAPKAPK3
P60983	GMFB
Q15398	DLGAP5
O95336	PGLS
Q9P0J7	KCMF1
P25685	DNAJB1
Q9Y3D6	FIS1
P25789	PSMA4
Q02818	NUCB1
Q96A23	CPNE4
Q641Q2	WASHC2A
P04156	PRNP
Q9NNX1	TUFT1
Q9NQP4	PFDN4
O75832	PSMD10
Q8N806	UBR7
Q99633	PRPF18
P68366	TUBA4A
Q16891	IMMT
Q96RE7	NACC1
P30837
Q06203	PPAT
Q13243	SRSF5
Q13148	TARDBP
Q10567
P47914	RPL29
P98179	RBM3
Q9UBF6	RNF7
P10646	TFPI
P13747	HLA-E
Q9UJM3	ERRFI1
Q9BY42	RTF2
Q9H3Y8	PPDPF
O75223	GGCT
O00764	PDXK
Q05209	PTPN12
P60604	UBE2G2
Q7Z3B1	NEGR1
Q9H3Z4	DNAJC5
Q9Y2Y0	ARL2BP
O95429	BAG4
Q8TCA0	LRRC20
A5D8V6	VPS37C
O94804	STK10
Q9NZL9	MAT2B
P07339	CTSD
Q9UBR2	CTSZ
P09132	SRP19
Q9H0B6	KLC2
P56385	ATP5ME
O14548	COX7A2L
Q14258	TRIM25
P04040	CAT
Q07065	CKAP4
P09651	HNRNPA1
P36776	LONP1
O95249	GOSR1
O95104	SCAF4
Q8N3X1	FNBP4
P07602	PSAP
O15116	LSM1
P78344	EIF4G2
Q9UI09	NDUFA12
P17812	CTPS1
Q9NVD7	PARVA
P82970	HMGN5
Q9BZL4	PPP1R12C
Q29RF7	PDS5A
Q9HD47	RANGRF
P60981	DSTN
Q9H7C9	AAMDC
Q9H299	SH3BGRL3
Q9UI26	IPO11
O43768	ENSA
P68036	UBE2L3
P18084	ITGB5
Q16666	IFI16
Q9NR12	PDLIM7
O43447	PPIH
P51636	CAV2
P55196	AFDN
Q13907	IDI1
P61165	TMEM258
Q15493	RGN
Q9BXI6	TBC1D10A
Q9NQG1	MANBAL
P50281	MMP14
P35610	SOAT1
P62258	YWHAE
Q9H2W6	MRPL46
Q9NRY5	FAM114A2
Q15029	EFTUD2
P20340	RAB6A
P08579	SNRPB2
Q8IWA5	SLC44A2
Q8TF74	WIPF2
Q96PC5	MIA2
P02748	C9
Q9P1Z2	CALCOCO1
P46379	BAG6
O75935	DCTN3
Q9H0X4	FAM234A
Q52LW3	ARHGAP29
P78332	RBM6
P27797	CALR
Q16626	MEA1
P17275	JUNB
P61960	UFM1
O00170
P52655	GTF2A1
Q2NKX8	ERCC6L
P67812	SEC11A
P49454	CENPF
Q15717	ELAVL1
P62857	RPS28
Q15555	MAPRE2
Q9Y305	ACOT9
Q00325	SLC25A3
Q9BU89	DOHH
Q8N4C8	MINK1
Q9BVC6	TMEM109
P19404	NDUFV2
Q92783	STAM
P61289	PSME3
P22087	FBL
Q12907	LMAN2
P0DOX8
P37802	TAGLN2
Q9NPH3	IL1RAP
O15144	ARPC2
O14776	TCERG1
P62249	RPS16
Q5T6F2	UBAP2
Q14315	FLNC
P78317	RNF4
O43303	CCP110
Q99497	PARK7
Q9ULI3	HEG1
Q99551	MTERF1
P04181	OAT
P14854	COX6B1
Q7Z422	SZRD1
Q9UFW8	CGGBP1
A0A024RBG1	NUDT4B
Q96NY7	CLIC6
P20742	PZP
P23229	ITGA6
Q9HB63	NTN4
Q49AR2	C5orf22
O75340	PDCD6
Q07817	BCL2L1
P39880	CUX1
P22307	SCP2
Q6ZSJ8	C1orf122
Q9Y5K6	CD2AP
Q9HAV7	GRPEL1
O75368	SH3BGRL
P55081	MFAP1
Q9UMS0	NFU1
O75880	SCO1
P17535	JUND
O15143	ARPC1B
Q9H1C7	CYSTM1
Q86U42	PABPN1
Q7Z6I8	C5orf24
P05161	ISG15
O94888	UBXN7
P06737	PYGL
P48436	SOX9
P17844	DDX5
Q9BTD8	RBM42
P50453	SERPINB9
Q92609	TBC1D5
Q9GZT6	CCDC90B
O96000	NDUFB10
P16035	TIMP2
P09211	GSTP1
Q14CN4	KRT72
Q7Z4G1	COMMD6
Q9H7E9	C8orf33
P09758	TACSTD2
P09661	SNRPA1
Q9H6T3	RPAP3
Q9BQG0	MYBBP1A
Q14240	EIF4A2
O95182	NDUFA7
Q9Y4K0	LOXL2
P42166	TMPO
Q86WR0	CCDC25
P18124	RPL7
O75436	VPS26A
O00512	BCL9
Q14847	LASP1
O43143	DHX15
Q15654	TRIP6
P37837	TALDO1
Q9Y618	NCOR2
P16109	SELP
Q04941	PLP2
Q8IUE1	TGIF2LX
P08574	CYC1
O43396	TXNL1
Q9BY89	KIAA1671
Q9HD42	CHMP1A
Q9BX68	HINT2
Q15021	NCAPD2
Q9NXR1	NDE1
Q05519	SRSF11
Q96P70	IPO9
P55287	CDH11
Q8NC54	KCT2
Q9UPN7	PPP6R1
P62750	RPL23A
Q9H307	PNN
P00387	CYB5R3
P52272	HNRNPM
P16144	ITGB4
Q13895	BYSL
P30566	ADSL
Q01081	U2AF1
Q93008	USP9X
O60884	DNAJA2
P10321	HLA-C
Q99541	PLIN2
P13797	PLS3
P61019	RAB2A
Q15075	EEA1
O43809	NUDT21
P07954	FH
P38646	HSPA9
Q9P2N5	RBM27
Q16539	MAPK14
Q9H1Y0	ATG5
Q2M3G4	SHROOM1
P63000	RAC1
Q6P161	MRPL54
Q9BRG1	VPS25
P10809	HSPD1
Q7Z4V5	HDGFL2
P04179	SOD2
P25325	MPST
Q9HAF1	MEAF6
Q9UMX5	NENF
P06733	ENO1
O15198	SMAD9
Q13641	TPBG
Q9BTC0	DIDO1
P02792	FTL
Q96IZ7	RSRC1
Q9BU76	MMTAG2
Q8NDI1	EHBP1
P31146	CORO1A
Q6P2Q9	PRPF8
P81605	DCD
Q96AT1	KIAA1143
P35250	RFC2
Q9UL46	PSME2
O75494	SRSF10
Q9UGP4	LIMD1
Q96TA1	NIBAN2
Q8WXX5	DNAJC9
O00567	NOP56
Q02790	FKBP4
Q8TF05	PPP4R1
Q6NW29	RWDD4
Q99715	COL12A1
O00461	GOLIM4
P16083	NQO2
Q6ZVM7	TOM1L2
Q6UVK1	CSPG4
Q9NTZ6	RBM12
P02647	APOA1
Q8N954	GPATCH11
Q01628	IFITM3
Q6UX04	CWC27
Q9H446	RWDD1
Q14344	GNA13
Q6P2E9	EDC4
P49790	NUP153
Q96AT9	RPE
P48047	ATP5PO
P0C0L4	C4A
Q9BVW5	TIPIN
P06748	NPM1
Q9BXN6	SPANXD
Q5H9R7	PPP6R3
P17405	SMPD1
P61586	RHOA
Q00610	CLTC
P30740	SERPINB1
O95373	IPO7
Q96KP4	CNDP2
Q6L8Q7	PDE12
P41252	IARS1
O60613	SELENOF
P19827	ITIH1
Q9NYB0	TERF2IP
P02794	FTH1
Q9HC38	GLOD4
Q9BTT6	LRRC1
P02788	LTF
Q8TEX9	IPO4
Q99417	MYCBP
Q8N3V7	SYNPO
Q96IX5	ATP5MK
P43686	PSMC4
P38919	EIF4A3
Q14738	PPP2R5D
Q8IXK0	PHC2
Q8N183	NDUFAF2
Q15459	SF3A1
P01111	NRAS
Q8IXM3	MRPL41
Q07157	TJP1
Q13325	IFIT5
P20290	BTF3
Q9GZT3	SLIRP
O95168	NDUFB4
P48509	CD151
Q16625	OCLN
P61313	RPL15
Q12802	AKAP13
P84103	SRSF3
O76070	SNCG
Q9NZB2	FAM120A
Q9BZK7	TBL1XR1
Q13867	BLMH
Q9Y287	ITM2B
Q96B23	ARK2N
Q15417	CNN3
Q15527
Q9NZ09	UBAP1
Q9Y3E5	PTRH2
Q92665	MRPS31
P31949	S100A11
P05062	ALDOB
O95721	SNAP29
Q9Y314	NOSIP
Q9UNL2	SSR3
P09497	CLTB
Q96F63	CCDC97
Q9C0H2	TTYH3
O75496	GMNN
P36955	SERPINF1
Q9BVG4	PBDC1
P11166	SLC2A1
Q96IJ6	GMPPA
O60502	OGA
Q2TAY7	SMU1
P12268	IMPDH2
Q9UKM9	RALY
P50552	VASP
P53621	COPA
C9JLW8	MCRIP1
P55010	EIF5
Q06136	KDSR
Q9BQE3	TUBA1C
Q9NX70	MED29
Q9BQ52	ELAC2
Q8NC56	LEMD2
Q5TDH0	DDI2
Q9P086	MED11
P84085	ARF5
Q92615	LARP4B
Q15287	RNPS1
Q8TCF1	ZFAND1
O14787	TNPO2
Q14839	CHD4
Q9Y5J9	TIMM8B
Q8N5K1	CISD2
Q9Y2B0	CNPY2
O60936	NOL3
P29034	S100A2
Q09028	RBBP4
O15446	POLR1G
Q96FZ7	CHMP6
P07203	GPX1
Q7Z3K3	POGZ
Q9NYU2	UGGT1
O94907	DKK1
O95445	APOM
Q96C19	EFHD2
O75607	NPM3
Q15006	EMC2
P35659	DEK
Q9Y3B3	TMED7
Q96HA1	POM121
P30419	NMT1
Q14019	COTL1
Q9H246	C1orf21
P07437	TUBB
Q12999	TSPAN31
P14618	PKM
Q9NRV9	HEBP1
Q9Y3B9	RRP15
Q9UQE7	SMC3
O75122	CLASP2
O95613	PCNT
Q5TC84	OGFRL1
Q14157	UBAP2L
Q9UK41	VPS28
Q13363	CTBP1
Q15008	PSMD6
Q8N2U0	TMEM256
Q9BXP5	SRRT
P52747	ZNF143
Q9C0E8	LNPK
Q9BW83	IFT27
Q16630	CPSF6
Q8WWK9	CKAP2
Q9NX55	HYPK; LOC113219833
Q9UEE9	CFDP1
P20042	EIF2S2
Q15003	NCAPH
P23193	TCEA1
P49368	CCT3
Q9Y3B4	SF3B6
O43681	GET3
Q712K3	UBE2R2
Q9NRP0	OSTC
Q9UHD8	SEPTIN9
Q9UM22	EPDR1
Q9UKJ3	GPATCH8
Q9H5V8	CDCP1
P07108	DBI
Q9NRX2	MRPL17
O95365	ZBTB7A
P22105	TNXB
O00154	ACOT7
O15400	STX7
P02749	APOH
P68371	TUBB4B
Q96A73	KIAA1191
Q96BP2	CHCHD1
Q99798	ACO2
P62826	RAN
P50454	SERPINH1
P50395	GDI2
P01591	JCHAIN
Q13838	DDX39B
Q6FI81	CIAPIN1
Q9UNZ2	NSFL1C
O15173	PGRMC2
P68032	ACTC1
Q9NTU4	CATSPERZ
P61916	NPC2
P35568	IRS1
Q9NXF7	DCAF16
Q9UHX1	PUF60
P83881	RPL36A
Q5BJD5	TMEM41B
Q9GZV5	WWTR1
Q01082	SPTBN1
P28062	PSMB8
P47756	CAPZB
P56537	EIF6
P10599	TXN
P04920	SLC4A2
P35611	ADD1
O60888	CUTA
O75083	WDR1
P10746	UROS
O75157	TSC22D2
Q96B54	ZNF428
O43805	SSNA1
P61158	ACTR3
Q9NZN4	EHD2
P52294	KPNA1
Q5SSJ5	HP1BP3
P30876	POLR2B
Q52LJ0	FAM98B
P42574	CASP3
P78527	PRKDC
Q92598	HSPH1
Q03405	PLAUR
P25398	RPS12
O60711	LPXN
Q16543	CDC37
Q7Z406	MYH14
O75167	PHACTR2
Q7Z4F1	LRP10
Q8N0X7	SPART
Q9Y248	GINS2
Q9H7Z7	PTGES2
Q8NFH3	NUP43
Q9NXV6	CDKN2AIP
Q9P016	THYN1
Q92536	SLC7A6
Q9Y5A9	YTHDF2
Q15084	PDIA6
P50542	PEX5
P02649	APOE
Q8TA86	RP9
Q9NP79	VTA1
Q05048	CSTF1
P50151	GNG10
Q13418	ILK
P40222	TXLNA
Q96RS6	NUDCD1
Q8WX93	PALLD
Q8N1G4	LRRC47
Q9UGV2	NDRG3
P17480	UBTF
Q71F23	CENPU
Q14980	NUMA1
Q9UBP4	DKK3
P23284	PPIB
Q08170	SRSF4
P00751	CFB
Q15125	EBP
O00391	QSOX1
O95864	FADS2
Q9UJ41	RABGEF1
Q9BX40	LSM14B
O75643	SNRNP200
Q92544	TM9SF4
Q4VC31	MIX23
Q9P289	STK26
Q9BWF3	RBM4
Q96ER3	SAAL1
Q9NR46	SH3GLB2
O00754	MAN2B1
Q14919	DRAP1
Q9BTY7	HGH1
Q8TD16	BICD2
O43592	XPOT
Q9BUR5	APOO
O95873	C6orf47
O15525	MAFG
Q9UI30	TRMT112
O43290	SART1
P36551	CPOX
Q13442	PDAP1
O43852	CALU
P52788	SMS
Q14152	EIF3A
O95571	ETHE1
P78330	PSPH
Q9UK45	LSM7
O95167	NDUFA3
P35606	COPB2
Q01167	FOXK2
P35613	BSG
P56545	CTBP2
Q96QP1	ALPK1
Q8TCT9	HM13
Q9NWS0	PIH1D1
P00505	GOT2
Q8TDP1	RNASEH2C
P39748	FEN1
P40925	MDH1
P13987	CD59
Q07812	BAX
P35221	CTNNA1
E9PRG8	C11orf98
P25786	PSMA1
Q8WYA6	CTNNBL1
Q9H4B7	TUBB1
Q9BPX5	ARPC5L
Q9UEU0	VTI1B
Q9UBT2	UBA2
Q9NQ48	LZTFL1
P98160	HSPG2
P05026	ATP1B1
P60002	ELOF1
P18065	IGFBP2
P11233	RALA
P21283	ATP6V1C1
P59998	ARPC4
Q9UBB5	MBD2
Q9NWH9	SLTM
Q04637	EIF4G1
Q8TDR0	TRAF3IP1
Q13901	C1D
P52789	HK2
O14617	AP3D1
Q9Y383	LUC7L2
P15586	GNS
P49903	SEPHS1
O43294	TGFB1I1
P11279	LAMP1
O00161	SNAP23
Q9HB07
Q16270	IGFBP7
O75534	CSDE1
Q8NCF5	NFATC2IP
P61086	UBE2K
P36957	DLST
P02461	COL3A1
Q9Y5V0	ZNF706
Q5T3J3	LRIF1
Q96CV9	OPTN
Q9UBV8	PEF1
Q9UN86	G3BP2
Q9NZM1	MYOF
Q9BZZ5	API5
Q9H0P0	NT5C3A
Q6IQ49	SDE2
Q96GG9	DCUN1D1
Q9NRN7	AASDHPPT
Q8WZA0	LZIC
P82932	MRPS6
Q9Y244	POMP
P42766	RPL35
Q16629	SRSF7
P47755	CAPZA2
Q9UGM3	DMBT1
P04350	TUBB4A
P11388	TOP2A
P78318	IGBP1
P60866	RPS20
Q15181	PPA1
Q9Y448	KNSTRN
Q9H0S4	DDX47
Q86UX7	FERMT3
Q8IVD9	NUDCD3
Q99829	CPNE1
Q15785	TOMM34
P49207	RPL34
Q9UK76	JPT1
Q8IWE2	FAM114A1
O95394	PGM3
Q96ES7	SGF29
Q15582	TGFBI
P42224	STAT1
O15460	P4HA2
O75390	CS
Q14457	BECN1
Q15007	WTAP
Q8IYB3	SRRM1
Q9C0B1	FTO
Q12872	SFSWAP
P13010	XRCC5
Q05397	PTK2
Q99536	VAT1
Q13740	ALCAM
P02656	APOC3
Q16698	DECR1
Q15046	KARS1
P54819	AK2
P31150	GDI1
Q14012	CAMK1
Q8IUD2	ERC1
O95831	AIFM1
O95456	PSMG1
P22061	PCMT1
Q02878	RPL6
Q8IWZ8	SUGP1
Q7L2H7	EIF3M
Q92522	H1-10
Q9BRJ6	C7orf50
P18615	NELFE
Q9P246	STIM2
P25787	PSMA2
O95819	MAP4K4
Q9H204	MED28
Q15545	TAF7
O43765	SGTA
Q8ND56	LSM14A
P08559	PDHA1
Q13200	PSMD2
Q9NQ29	LUC7L
Q9H6E4	CCDC134
P15531	NME1
Q14247	CTTN
Q9H3H3	C11orf68
P49591	SARS1
Q99871
O75694	NUP155
O75116	ROCK2
Q15363	TMED2
Q9ULT8
Q9NQT5	EXOSC3
Q9UBE0	SAE1
Q9Y263	PLAA
P82094	TMF1
Q9Y6X5	ENPP4
Q9UNH7	SNX6
Q99808	SLC29A1
P07225	PROS1
P28288	ABCD3
P46821	MAP1B
P26196	DDX6
O43854	EDIL3
P63272	SUPT4H1
Q96AC1	FERMT2
Q9UNF1	MAGED2
Q99747	NAPG
P26640	VARS1
P61513	RPL37A
Q9Y617	PSAT1
O00429	DNM1L
P27708	CAD
O95400	CD2BP2
Q96HQ2	CDKN2AIPNL
P05121	SERPINE1
Q9NPD8	UBE2T
P62328	TMSB4X
O15160	POLR1C
P46109	CRKL
P01036	CST4
P03951	F11
Q86V48	LUZP1
P07858	CTSB
P08621	SNRNP70
Q99436	PSMB7
Q9H444	CHMP4B
Q7RTV0	PHF5A
P46783	RPS10
Q6WCQ1	MPRIP
Q86W92	PPFIBP1
P49770	EIF2B2
Q13111	CHAF1A
Q9BW61	DDA1
Q16555	DPYSL2
Q9Y6I3	EPN1
Q86SX6	GLRX5
Q14764	MVP
Q15050	RRS1
Q7Z2K8	GPRIN1
P61077	UBE2D3
O75179	ANKRD17
P36405	ARL3
Q5JTJ3	COA6
Q8IVH2	FOXP4
O75509	TNFRSF21
O95810	CAVIN2
Q9H0C8	ILKAP
Q9NY33	DPP3
O43399	TPD52L2
P46939	UTRN
O00116	AGPS
O15230	LAMA5
O15121	DEGS1
P61081	UBE2M
Q9HC35	EML4
O43665	RGS10
Q8N300	SVBP
Q86YZ3	HRNR
Q92844	TANK
P30040	ERP29
P0CG35	TMSB15B
Q08J23	NSUN2
P18085	ARF4
P34897	SHMT2
P78537	BLOC1S1
Q9BWJ5	SF3B5
Q9NZU5	LMCD1
Q9Y490	TLN1
P39060	COL18A1
Q9Y3U8	RPL36
P08729	KRT7
Q9NX08	COMMD8
Q99460	PSMD1
P07305	H1-0
P52292	KPNA2
O75208	COQ9
Q9Y2S6	TMA7
P61106	RAB14
Q9NRF9	POLE3
P21333	FLNA
P62917	RPL8
Q9UNP9	PPIE
P35580	MYH10
P38159	RBMX
P41567	EIF1
Q9NT62	ATG3
P20020	ATP2B1
P23434	GCSH
Q9BRV8	SIKE1
P20618	PSMB1
O43583	DENR
P26927	MST1
O43818	RRP9
P21912	SDHB
P54578	USP14
Q9NZV1	CRIM1
Q9BSJ8	ESYT1
P06493	CDK1
Q9HD15
Q86Y82	STX12
Q99961	SH3GL1
P48740	MASP1
Q9P2B4	CTTNBP2NL
Q7Z7H5	TMED4
Q96FF9	CDCA5
P67870	CSNK2B
P00403	MT-CO2
Q9NVR5	DNAAF2
P50402	EMD
Q8TF72	SHROOM3
O75525	KHDRBS3
Q6P4E1	GOLM2
P15529	CD46
Q8IVT2	MISP
Q96CW1	AP2M1
P78417	GSTO1
O43488	AKR7A2
P14927	UQCRB
O60499	STX10
Q12906	ILF3
Q13595	TRA2A
P43034	PAFAH1B1
Q14318	FKBP8
Q9NS69	TOMM22
Q9BY44	EIF2A
Q9UMZ2	SYNRG
Q12792	TWF1
Q13443	ADAM9
P25205	MCM3
Q96HE8	TMEM80
P62277	RPS13
O14545	TRAFD1
P48556	PSMD8
Q16656	NRF1
Q9H081	MIS12
P52948	NUP98
Q86WQ0	NR2C2AP
P62241	RPS8
Q08AG7	MZT1
P51148	RAB5C
Q8TAT6	NPLOC4
P30046	DDT
Q15020	SART3
P01037	CST1
O60763	USO1
Q9UHY1	NRBP1
Q53S33	BOLA3
Q15121	PEA15
O75937	DNAJC8
Q92934	BAD
Q9Y5S9	RBM8A
Q8IWJ2	GCC2
O00422	SAP18
Q9BRT6	LLPH
P02533	KRT14
Q8WWI1	LMO7
P62316	SNRPD2
P24844	MYL9
P32856	STX2
Q9BRT9	GINS4
Q13561	DCTN2
Q9P003	CNIH4
Q86VP6	CAND1
Q86XK3	SFR1
Q0VDF9	HSPA14
P05156	CFI
Q9NP72	RAB18
Q5EBL8	PDZD11
Q92686	NRGN
Q7Z434	MAVS
P07942	LAMB1
Q9NP77	SSU72
Q96EB6	SIRT1
O43175	PHGDH
O14618	CCS
Q8TE02	ELP5
Q9P0L0	VAPA
P62820	RAB1A
P41743	PRKCI
P09972	ALDOC
P62273	RPS29
P18859	ATP5PF
Q96PK6	RBM14
O43615	TIMM44
Q96FX2	DPH3
P62253	UBE2G1
Q15170
O43598	DNPH1
Q14444	CAPRIN1
Q8TCJ2	STT3B
P48507	GCLM
Q6P4F2	FDX2
Q9H4I2	ZHX3
P48059	LIMS1
P08727	KRT19
Q5T200	ZC3H13
Q9Y6E2	BZW2
O60610	DIAPH1
Q8N684	CPSF7
P04899	GNAI2
Q99496	RNF2
Q13098	GPS1
P55036	PSMD4
Q9Y4L1	HYOU1
P62314	SNRPD1
O00233	PSMD9
Q8TBC4	UBA3
Q13951	CBFB
P46937	YAP1
P48147	PREP
Q9NPD3	EXOSC4
P46108	CRK
Q12834	CDC20
Q96HY6	DDRGK1
Q15906	VPS72
O75874	IDH1
Q9Y4Z0	LSM4
Q9BV19	C1orf50
P49915	GMPS
Q9Y3D7	PAM16
P53701	HCCS
Q5GLZ8	HERC4
O00267	SUPT5H
P26022	PTX3
Q8IXQ3	C9orf40
Q06481	APLP2
P61964	WDR5
Q16881	TXNRD1
P25208	NFYB
Q8IWX8	CHERP
Q7L0Y3	TRMT10C
Q13103	SPP2
O43390	HNRNPR
Q14653	IRF3
[truncated: 1,394 more rows]

## Sheet: Significant_proteins
Quantitative analysis of differentially expressed proteins by Student's t-Test (Identified proteins present in each sample, with corresponding normalized values and statistical significance determined by Student's t-test to assess differences between sample groups.)
Gene Symbol	Accession	Hypoxial_Cell_1	Hypoxial_Cell_2	Hypoxial_Cell_3	Normoxia_Cell_1	Normoxia_Cell_2	Normoxia_Cell_3	p-value_Hypoxia_Cell versus Normoxia_Cell	Fold change (log2)_Hypoxia_Cell versus Normoxia_Cell	FDR-corrected p-value_Hypoxia_Cell versus Normoxia_Cell			Gene Symbol	Accession	Hypoxia_EV_1	Hypoxia_EV_2	Hypoxia_EV_3	Normoxia_EV_1	Normoxia_EV_2	Normoxia_EV_3	p-value_Hypoxia_EV versus Normoxia_EV	Fold change (log2)_Hypoxia_EV versus Normoxia_EV	FDR-corrected p-value_Hypoxia_EV versus Normoxia_EV
ZYX	Q15942	3.59195	3.20522	3.36466	2.63979	2.57517	2.83506	0.00675147	0.703936	0.0102089			FN1	P02751	6.86462	6.79306	5.77014	5.4128	5.4421	4.67032	0.0401634	1.30086	0.0441797
ZWINT	O95229	-0.0745544	-0.491205	-0.473444	-1.42091	-1.30294	-1.09626	0.00502607	0.926967	0.0081861			CLIP1	P30622	-0.0640602	0.438599	0.00174332	1.03702	2.09626	1.16395	0.0240368	-1.30698	0.0391586
ZNRD2	O60232	1.45802	1.26917	1.06669	-0.160824	0.0557346	-1.07505	0.0104256	1.65801	0.0139774			PHPT1	Q9NRX4	NaN	-1.46341	-2.36171	0.203968	0.00240707	1.44549	0.0350913	-2.46318	0.0428799
ZNF207	O43670	1.1411	0.849718	1.00886	-0.0509911	-0.0545616	0.505144	0.0132095	0.866696	0.016756			SARNP	P82979	0.201019	NaN	-0.0737591	-1.32027	-1.15527	NaN	0.0148275	1.3014	0.034476
ZNF185	O15231	5.74896	5.47947	5.60071	4.1751	4.01507	4.19321	0.000104111	1.48191	0.00107897			KLC1	Q07866	-1.31237	-1.8937	-0.4522	1.47534	1.52433	NaN	0.0151616	-2.71926	0.034476
ZMAT2	Q96NC0	-0.299343	-0.679932	-0.622791	-2.09916	-1.79392	-2.04854	0.000672526	1.44652	0.00234981			GLG1	Q92896	0.12027	0.199108	NaN	2.29699	2.69038	NaN	0.00730664	-2.334	0.0276425
ZFYVE19	Q96K21	-2.34846	-2.81612	-3.0649	-3.91962	-3.48877	-3.24117	0.0491399	0.806695	0.0492243			F2	P00734	6.0238	5.66381	5.50713	5.13404	5.28192	4.96116	0.027589	0.605872	0.0391586
ZCCHC8	Q6NZY4	-1.10357	-0.731928	-0.651012	-1.77734	-1.54025	-1.27837	0.0247196	0.703147	0.0279532			CARS1	P49589	-0.177971	-0.274942	NaN	0.692308	0.494579	NaN	0.0175631	-0.819901	0.0346076
ZC3HAV1	Q7Z2W4	-2.82925	-2.73154	-2.21617	-3.42181	-3.83431	-4.18693	0.0138039	1.22203	0.0173591			ANXA5	P08758	3.25053	1.75583	2.50304	1.12905	0.386074	0.44442	0.0199081	1.84995	0.0350383
ZC3H4	Q9UPT8	2.01516	1.63273	1.71573	-0.797447	-0.520329	-0.326824	0.000200185	2.33607	0.00135942			TCOF1	Q13428	-4.82827	NaN	-6.8998	0.952793	NaN	-0.398869	0.0382472	-6.141	0.0431507
ZC3H14	Q6PJT7	-0.14872	-0.522017	-0.592432	-3.34386	-3.44013	-2.05215	0.00572346	2.52433	0.00895346			GOLPH3L	Q9H4A5	-1.53687	-1.3444	NaN	-0.854006	-0.786095	NaN	0.0259921	-0.620581	0.0391586
ZBTB12	Q9Y330	-1.0909	-0.722851	-1.06501	-0.0576038	-0.00927925	0.214672	0.00225792	-1.00885	0.00487662			LGALS3BP	Q08380	2.80861	2.33589	NaN	0.30805	0.30703	NaN	0.0107177	2.26471	0.0294736
YWHAG	P61981	2.0875	1.90952	1.98303	2.6913	2.66508	2.59066	0.000392868	-0.655663	0.00186552			CKAP4	Q07065	0.852884	0.977659	1.50721	0.439337	0.675194	0.28842	0.0486049	0.644934	0.0486049
YWHAE	P62258	5.1116	5.06563	5.32688	6.23353	6.24469	6.2892	0.000189304	-1.08777	0.00132502			RGN	Q15493	1.37713	0.638306	0.612906	0.0518303	0.246656	0.0792618	0.0437305	0.750198	0.0449799
YTHDF2	Q9Y5A9	-3.8364	-4.12865	-2.86783	-0.030611	-0.416113	-0.0152664	0.00101405	-3.45696	0.0029659			FTH1	P02794	3.00225	2.59623	3.0631	-1.66254	-0.141438	-2.59877	0.00398303	4.35477	0.025237
YLPM1	P49750	0.869566	0.875847	0.652157	-0.899662	-1.04104	-1.12533	5.07694e-05	1.8212	0.000827805			CISD2	Q8N5K1	1.95304	2.16616	NaN	0.704172	0.902371	NaN	0.013152	1.25633	0.0340404
YBX3	P16989	2.90853	2.60333	2.6019	1.82951	2.01949	2.15795	0.00731235	0.702269	0.010734			CNPY2	Q9Y2B0	-2.26944	-2.03698	-1.88291	-0.425882	NaN	1.27475	0.0314457	-2.48754	0.0406944
YARS1	P54577	2.90701	2.81687	2.70758	3.49149	3.65231	3.6591	0.000575335	-0.790483	0.00215197			TUBB	P07437	3.18584	2.60452	2.74431	1.79297	1.87327	1.75897	0.00437045	1.03649	0.025237
XRCC6	P12956	1.64954	2.20993	2.01471	2.91722	2.8217	2.28545	0.0489238	-0.71673	0.0490499			NUP43	Q8NFH3	3.62339	3.14121	NaN	0.306639	0.258591	NaN	0.00605405	3.09968	0.0276425
XRCC5	P13010	0.85269	1.93273	1.472	2.30589	2.68105	2.57088	0.0295856	-1.10013	0.0325107			TUBB1	Q9H4B7	3.56177	3.16368	2.67504	1.66217	1.61716	1.695	0.00458854	1.47539	0.025237
WTAP	Q15007	-0.229464	-0.197809	0.187159	-1.9534	-2.04125	-2.82518	0.00205007	2.19324	0.00453112			HSPG2	P98160	1.47165	1.09466	1.21449	-0.151457	-0.368017	-0.363257	0.000298901	1.55451	0.0131516
WDR5	P61964	-2.96039	-2.52165	-2.67275	-3.2768	-3.35756	-4.04511	0.0379145	0.841561	0.0393693			CSDE1	O75534	-0.571081	-0.7479	-0.737768	0.00128365	0.339464	NaN	0.00992544	-0.855957	0.0291146
WDR1	O75083	3.25707	3.58638	3.42583	4.38537	4.59127	4.74234	0.00121406	-1.1499	0.00329925			EDIL3	O43854	0.650028	0.840168	-0.325853	-2.0663	-1.84931	NaN	0.0157597	2.34592	0.034476
WBP11	Q9Y2W2	1.1538	0.843597	1.09178	0.120539	-0.425041	-0.558231	0.00447496	1.3173	0.00755474			GNAI2	P04899	-0.925575	-1.16017	NaN	-2.90308	-2.66756	NaN	0.00897675	1.74245	0.0285576
WARS1	P23381	-1.91291	-0.925589	-0.92907	0.113871	0.116728	0.198994	0.013229	-1.39905	0.0167593			FUBP1	Q96AE4	-1.98334	NaN	-1.90249	0.183626	-0.340916	NaN	0.0196661	-1.86427	0.0350383
VPS4B	O75351	0.919027	0.693745	0.926386	-1.89377	-1.14559	NaN	0.00407577	2.36607	0.00714987			CCT7	Q99832	0.779783	0.555971	0.457495	-2.00107	-1.23178	-0.209995	0.0296788	1.74536	0.0395717
VPS35	Q96QK1	-0.454157	-0.300161	-0.401796	0.320337	0.641861	0.553852	0.00109965	-0.890722	0.0031148			TUBB3	Q13509	1.02346	0.140856	NaN	NaN	-1.80222	-2.63792	0.0439576	2.80223	0.0449799
VPS28	Q9UK41	1.83481	1.69207	1.60455	-0.348185	-0.36957	-0.759399	0.000123632	2.20286	0.00110136			DNAJC7	Q99615	-1.92487	-2.57305	NaN	-0.245529	-0.528023	NaN	0.034204	-1.86218	0.0428799
VDAC2	P45880	1.15089	1.53317	1.5957	2.84129	2.71491	2.87569	0.000716224	-1.38404	0.0024157				P17301	-0.815624	-1.63339	-1.30132	NaN	1.0288	0.142227	0.0267155	-1.83562	0.0391586
VDAC1	P21796	1.9904	2.16559	2.32601	3.21408	2.87016	2.9126	0.00448078	-0.838278	0.00755474			ST13	P50502	-1.08982	-0.83963	-0.877327	-1.75377	-2.15528	-2.2334	0.00268764	1.11189	0.025237
VCP	P55072	4.92658	5.29275	4.99996	5.92029	6.00751	6.05913	0.00148997	-0.922548	0.00363764			HGS	O14964	NaN	-0.839653	-0.534781	0.474882	0.0466404	0.0572586	0.0262253	-0.880144	0.0391586
VCL	P18206	7.08311	6.9648	6.90007	5.77054	5.87391	5.97923	0.00016241	1.1081	0.00129817			MT1F	P04733	-5.38551	-5.62408	NaN	-4.75651	-4.66351	NaN	0.0249807	-0.794788	0.0391586
VAT1	Q99536	0.551609	0.83145	0.829353	1.32074	1.7289	1.57839	0.00597249	-0.805207	0.00928082			H2BC12	O60814	0.965908	0.428225	1.75293	-1.20066	-1.49307	NaN	0.0180903	2.39589	0.0346076
VASP	P50552	3.54548	3.47099	3.35782	1.5533	1.45866	1.10824	0.000139531	2.0847	0.00120616			ASPH	Q12797	0.142613	0.172459	NaN	-3.68598	-3.95538	NaN	0.00115849	3.97822	0.025237
VAPB	O95292	2.84202	2.71494	2.94643	1.43541	0.437029	0.677526	0.0029925	1.98448	0.00576278			CTSA	P10619	0.461372	0.198736	NaN	-0.603434	-0.495367	-0.38353	0.00753885	0.824164	0.0276425
VAPA	Q9P0L0	4.71896	4.41572	4.36476	2.34024	2.35329	2.86044	0.000626785	1.98183	0.00225759			S100A12	P80511	0.76618	0.674032	NaN	-0.344851	-0.277138	NaN	0.00306072	1.0311	0.025237
VAMP8	Q9BV40	3.34055	3.07322	2.82127	1.46139	0.82007	0.93696	0.00126517	2.00554	0.00334961			TSN	Q15631	1.62302	1.61978	2.03355	0.330755	-0.205925	1.10144	0.0286856	1.35002	0.0394428
VAMP3	Q15836	1.87014	0.941191	1.31216	-1.12165	-3.59671	-2.32543	0.0082013	3.72243	0.0117004			TRIP10	Q15642	3.41372	3.27684	1.34533	-0.719576	-0.242418	-0.801189	0.00908651	3.26636	0.0285576
UTP18	Q9Y5J1	-3.5928	-3.5532	-3.27646	-2.20427	-2.64217	-2.91971	0.0185176	-0.885437	0.0219838			INSR	P06213	1.07041	1.12891	NaN	1.8582	1.90156	NaN	0.00217052	-0.780223	0.025237
USP7	Q93009	-3.0695	-3.15499	-3.0256	-2.17158	-2.56871	-2.25752	0.00403781	-0.750761	0.00709658			INTS10	Q9NVR2	3.47752	3.44627	NaN	2.6142	2.45795	NaN	0.0073245	0.925823	0.0276425
USP5	P45974	0.470209	0.816889	0.524107	1.77264	1.74984	1.84804	0.000445084	-1.18643	0.00194537			ZBTB21	Q9ULJ3	2.52575	2.14317	NaN	3.34114	3.29529	NaN	0.0362791	-0.983753	0.0428799
USP14	P54578	1.58711	1.86716	1.56553	3.19786	3.29292	3.51654	0.00025342	-1.6625	0.00153901			PLXDC2	Q6UX71	-2.06854	-1.80807	NaN	-1.33612	-1.24778	NaN	0.0424095	-0.64635	0.0449799
USE1	Q9NZ43	-2.4375	-2.66412	-3.2609	-4.2418	-4.4483	-5.116	0.00731005	1.81453	0.010734			MYL5	Q02045	0.795563	0.526861	NaN	1.66436	1.43675	NaN	0.0370326	-0.889342	0.0428799
UQCRC1	P31930	-2.07907	-1.47799	-1.53386	-0.474913	-0.653566	-0.573801	0.00471644	-1.12954	0.00785176			ZNF827	Q17R98	4.20499	4.03736	NaN	4.85675	4.97789	NaN	0.0164545	-0.796147	0.034476
UQCRB	P14927	1.74859	1.48353	1.23887	-0.878939	NaN	-1.57159	0.0034523	2.71559	0.00634463
UQCC2	Q9BRT2	0.437643	0.551397	0.531344	-2.29055	-1.75454	-1.75798	0.000176841	2.44115	0.00132502
UPF1	Q92900	-1.19831	-1.25289	-1.15138	0.0999584	0.0564728	-0.135561	0.000101906	-1.20782	0.00107897
UGGT1	Q9NYU2	-0.0242539	-1.41434	-1.15223	3.71804	3.85649	3.98443	0.000404423	-4.71659	0.00189543
UFD1	Q92890	-2.59032	-1.33236	-1.29765	-0.101452	-0.0738335	-0.027256	0.0171269	-1.6726	0.020584
UFC1	Q9Y3C8	0.300367	-0.16123	0.186094	-1.4358	-1.58312	-1.30804	0.000633386	1.55073	0.00226737
UCHL3	P15374	4.21564	3.8978	3.81777	4.61556	4.52851	4.73953	0.00875438	-0.650801	0.0121914
UBXN7	O94888	0.32789	-0.0349922	0.215851	0.83872	0.862696	0.963144	0.00322186	-0.718604	0.0060255
UBXN1	Q04323	2.2012	2.31178	2.25284	2.71562	3.00297	2.91313	0.0023661	-0.621968	0.00501132
UBTF	P17480	0.698591	0.47541	0.546131	-1.74616	-3.37415	-1.4826	0.00957847	2.77435	0.0130433
UBR7	Q8N806	-1.81052	-1.25329	-1.65201	-2.64895	-3.93864	-3.52482	0.0122796	1.79886	0.015877
UBQLN4	Q9NRR5	-0.271923	-0.659388	-0.861471	-1.92523	-2.64189	-1.41412	0.0243003	1.39615	0.0275325
UBQLN1	Q9UMX0	2.58564	2.30542	2.31001	1.48197	1.62437	2.11559	0.03638	0.659712	0.0382481
UBL4A	P11441	0.721899	0.383871	0.419149	-2.63495	NaN	-2.61698	0.000189613	3.13427	0.00132502
UBE2T	Q9NPD8	0.91437	0.364887	0.69268	-2.60997	-2.38439	-2.4397	5.50549e-05	3.13533	0.000844001
UBE2I	P63279	2.86901	2.48795	2.58647	0.992811	0.951202	0.939024	0.000127239	1.6868	0.00112491
UBE2D3	P61077	0.245997	0.181574	0.390282	1.3477	1.11647	1.29739	0.000465508	-0.981236	0.00199389
UBE2C	O00762	2.86915	2.92729	3.01427	1.57519	1.6136	1.4051	5.21505e-05	1.4056	0.000833693
UBAP2L	Q14157	4.58499	4.48882	4.65284	3.48474	3.75162	3.3403	0.0012593	1.05	0.00334961
UBAP2	Q5T6F2	1.70176	1.51847	1.44896	-0.0373879	-0.21657	0.00281143	8.46686e-05	1.64011	0.00103566
UBAP1	Q9NZ09	-1.282	-1.38657	-1.8532	-2.69255	NaN	-3.28323	0.0183702	1.48064	0.021831
UBA6	A0AVT1	-2.42682	-1.55772	-1.79399	0.37999	0.373224	0.693068	0.00100527	-2.40827	0.00294761
UBA1	P22314	2.41002	3.12955	2.94079	3.97301	4.15582	3.96213	0.00583028	-1.20354	0.00908403
UACA	Q9BZF9	1.13203	1.15947	0.993202	-0.340075	-1.1703	-0.106255	0.00750399	1.63378	0.010892
U2AF2	P26368	0.531509	0.975502	0.992937	1.86644	1.95532	2.18879	0.00282833	-1.1702	0.00562054
U2AF1	Q01081	1.02422	1.04796	1.34303	-1.19285	-0.349209	-1.36062	0.00306995	2.10596	0.00584715
TXNRD1	Q16881	-1.81138	-0.254688	-1.31228	0.0474281	0.334215	0.550705	0.0405715	-1.4369	0.0417154
TXNL1	O43396	2.22528	2.19213	1.72372	3.5694	3.59273	3.90381	0.00108012	-1.64161	0.00307439
TXNDC12	O95881	1.53272	1.64389	1.44036	2.70147	2.52762	3.2378	0.00442512	-1.2833	0.00752334
TXLNG	Q9NUQ3	0.045805	0.0985813	0.0146275	-2.04043	-0.806477	-1.5981	0.0132408	1.53467	0.0167593
TXLNA	P40222	3.90827	3.6681	3.71367	2.84238	2.75568	2.92576	0.000479631	0.922074	0.0020062
TWF2	Q6IBS0	-1.12725	-0.41465	-0.46554	0.115116	0.157783	-0.122307	0.0428099	-0.719343	0.0436706
TUBB	P07437	5.3566	5.29204	5.46295	5.99201	6.01084	6.42752	0.00683024	-0.772929	0.0102597
TUBAL3	A6NHL2	-2.73399	-2.45239	-3.03841	-1.58806	-1.7163	-1.61611	0.00316297	-1.10144	0.00596315
TUBA4A	P68366	2.43658	2.72543	2.48686	4.21713	4.17223	4.24579	5.43141e-05	-1.66209	0.000844001
TUBA1C	Q9BQE3	1.41998	2.06989	1.83159	2.78837	3.27622	3.0706	0.00580489	-1.27124	0.00905656
TTC9C	Q8N5M4	0.443502	0.300339	0.175472	-1.93016	-2.2973	-1.89967	9.56125e-05	2.34882	0.00107191
TSSK4	Q6SA08	-2.71874	-2.28209	-2.4601	-0.545879	-0.155224	-1.28797	0.00683977	-1.82395	0.0102597
TSN	Q15631	0.598688	0.960657	0.545866	-1.46641	-1.69415	-0.522093	0.00721177	1.92929	0.0106668
TSEN15	Q8WW01	-3.8135	-3.17721	NaN	-1.68893	-1.22939	-1.34187	0.00600723	-2.07529	0.00931001
TSC22D4	Q9Y3Q8	-1.73285	-1.97791	-1.45503	-2.53377	NaN	-2.60816	0.0229866	0.84903	0.0261966
TRIP6	Q15654	NaN	-4.68972	-4.48966	-2.53805	-3.15149	-2.35317	0.00944987	-1.90879	0.0128832
TRIP12	Q14669	-3.32763	-2.97902	-3.2394	-4.66739	NaN	-4.70388	0.00157743	1.50362	0.00378839
TRIP10	Q15642	3.25357	2.96771	2.92113	1.47953	1.67385	1.55701	0.000236313	1.47734	0.00148861
TRIOBP	Q9H2D6	0.0089798	-0.862705	-1.04354	-3.90391	-2.80746	-3.42957	0.00376849	2.74789	0.0067348
TRIM49B	A6NDI0	-1.81665	-2.18566	-1.39138	-1.02632	-0.869595	-0.969404	0.0227269	-0.842789	0.025926
TRIM29	Q14134	-0.766016	-1.02087	-1.50538	-1.89151	-2.08915	-1.72543	0.0288652	0.80461	0.031809
TRIM28	Q13263	5.43219	5.28348	5.22687	3.56687	3.6255	3.67419	1.607e-05	1.69199	0.00053582
TRIAP1	O43715	-1.317	-1.63719	-1.45404	-2.37229	-2.04927	-1.89798	0.0191693	0.637108	0.0225056
TRAPPC3	O43617	1.71953	1.5312	1.62332	-0.320366	0.344191	-0.00800705	0.00125269	1.61941	0.00334961
TRA2B	P62995	0.638702	-0.874645	-0.468977	2.71706	2.68827	2.67324	0.00293812	-2.92783	0.00570906
TPX2	Q9ULW0	2.48945	2.33247	2.32357	0.904276	1.39673	1.33868	0.00207212	1.1686	0.00456821
TPR	P12270	5.94222	5.73223	5.7334	3.6207	3.57427	3.82345	3.3026e-05	2.12981	0.000694477
TPI1	P60174	8.73829	8.51786	8.43428	7.29668	7.38551	7.42596	0.000264447	1.19409	0.00154305
TPD52	P55327	3.27965	3.27006	3.20052	2.37366	2.51379	3.0288	0.0381958	0.611324	0.0396217
TOX4	O94842	-1.44846	-1.49166	-1.21385	-2.77061	-2.80519	-2.88731	0.000102509	1.43638	0.00107897
TOR1AIP2	Q8NFQ8	1.04912	0.603653	0.961767	1.49635	1.73074	1.96524	0.011045	-0.859264	0.0146639
TOR1AIP1	Q5JTV8	1.14225	1.12915	1.22897	0.109814	0.531998	0.607628	0.00898181	0.750309	0.0123898
TOMM70	O94826	3.15487	3.06768	2.9331	1.78295	1.71717	1.40625	0.000438588	1.41643	0.00194537
TOMM6	Q96B49	-0.384544	-1.08586	-0.63991	NaN	-2.4621	-3.13359	0.0104431	2.09441	0.0139774
TOMM34	Q15785	3.8089	3.57577	3.57648	1.60099	1.51549	0.889053	0.000616412	2.31854	0.00223401
TOMM22	Q9NS69	1.13868	0.771465	0.708883	-1.13708	-1.01325	-2.08169	0.00326357	2.28368	0.0060545
TOLLIP	Q9H0E2	-4.35592	-3.77383	-3.7641	-2.15554	-2.22249	-1.89252	0.00104226	-1.87443	0.00301933
TNPO1	Q92973	-2.79045	-0.711286	-2.5897	-0.128323	0.582457	1.04989	0.0273732	-2.53182	0.0304234
TNKS1BP1	Q9C0C2	4.04165	3.721	3.70576	2.01706	2.10328	2.21854	0.000160781	1.70985	0.00129401
TNIP1	Q15025	-0.722742	-0.963781	-0.766455	-1.66551	-1.97414	-1.31814	0.0148112	0.834937	0.0183294
TNFRSF10A	O00220	-1.50097	-1.78687	-1.41017	-3.05564	NaN	-3.28592	0.0025113	1.60478	0.00524272
TMX3	Q96JJ7	-2.94635	-2.5677	-3.23534	-1.08528	-0.886231	-0.528171	0.00118356	-2.08324	0.00324991
TMX1	Q9H3N1	3.47415	3.17268	3.2173	1.33497	1.81208	1.90727	0.00132429	1.60327	0.00344198
TMPO	P42167	4.74847	4.06333	4.29879	1.99594	1.95769	1.49642	0.000578013	2.55351	0.00215508
TMPO	P42166	2.7669	2.74733	2.66144	0.828703	0.693514	0.643581	6.24034e-06	2.00329	0.000436928
TMF1	P82094	2.1794	1.84926	1.88752	1.35591	1.18029	1.52689	0.0129018	0.617698	0.0164731
TMEM30A	Q9NV96	0.944317	0.422674	0.46604	-0.0898647	-0.317598	0.0188465	0.0189211	0.740549	0.022304
TMEM109	Q9BVC6	3.42273	3.02099	2.99504	-2.13915	-2.19358	-2.21664	2.87122e-06	5.32938	0.000415598
TMED9	Q9BVK6	2.98132	2.94393	2.7837	1.40384	1.42839	1.3815	1.7505e-05	1.49841	0.000546325
TMED5	Q9Y3A6	-1.37939	-0.995112	-1.47436	-2.70904	-2.74535	-2.07734	0.00937418	1.22762	0.0127949
TMED4	Q7Z7H5	-0.0762215	-0.0397911	-0.817101	NaN	-2.81668	-3.13493	0.00461786	2.66477	0.00772069
TMED1	Q13445	-0.319029	-0.337412	-0.567179	-1.82218	-1.80367	-1.6944	0.000106343	1.36554	0.00107897
TMA16	Q96EY4	0.644989	0.58824	0.613804	-2.03148	-1.50605	-1.2119	0.000791403	2.19882	0.00256032
TKT	P29401	2.61348	3.34643	3.14905	4.17685	4.44288	4.28719	0.00549583	-1.26599	0.00871418
TJP2	Q9UDY2	-0.367567	0.0488415	0.183733	1.44398	1.18822	1.27339	0.00178442	-1.34686	0.00405929
TJAP1	Q5JTD0	-1.03192	-1.32293	-1.65949	-2.62273	-2.5111	-2.15655	0.00890425	1.09202	0.0123119
TIMM44	O43615	-1.96571	-1.40058	-1.28009	-0.198376	-0.178261	-0.0979614	0.00287092	-1.39059	0.00563437
THRAP3	Q9Y2W1	4.45581	4.28919	4.27037	2.14171	2.48623	2.24364	6.45975e-05	2.04793	0.000897443
TGOLN2	O43493	1.72552	1.60271	1.51867	-0.89852	-0.79946	-1.50283	0.000297926	2.68257	0.00160963
TGM2	P21980	1.74386	2.34669	2.09264	3.25462	3.35132	3.22605	0.00243996	-1.21626	0.00513051
TGFBI	Q15582	-2.27095	-3.21076	NaN	-1.40886	-1.7397	-1.46144	0.0487456	-1.20419	0.0489132
TEX264	Q9Y6I9	-0.00280571	0.0325584	0.0971756	-1.32123	-1.19872	-1.62054	0.000380529	1.42248	0.00185032
TES	Q9UGI8	0.473768	0.5543	0.837297	1.58153	1.922	1.87728	0.00158137	-1.17181	0.00378943
TDRD15	B5MCY1	2.66378	2.65546	2.96839	0.715521	1.63947	1.03463	0.004887	1.63267	0.00805527
TCP1	P17987	0.7733	1.62301	1.40704	2.17246	2.3793	1.99898	0.0299853	-0.915795	0.032888
TCOF1	Q13428	3.12275	2.66383	2.842	2.19426	2.03806	2.4482	0.0222998	0.649358	0.0255429
TCEAL4	Q96EI5	-0.453018	-0.805828	-0.65571	-1.55617	-1.34374	-1.20435	0.00724474	0.7299	0.0106927
TCEA1	P23193	3.08766	2.82642	2.79046	1.45478	1.1571	1.70952	0.00139248	1.46105	0.0035022
TBRG4	Q969Z0	-0.840946	-0.794645	-1.19129	0.615486	0.595806	0.269384	0.00103226	-1.43585	0.00300412
TBCB	Q99426	-0.431778	-0.0693989	-0.622829	0.176745	0.336472	0.693371	0.0252123	-0.776864	0.0284004
TARDBP	Q13148	-2.64979	-2.39735	-2.44184	-1.48271	-1.34527	-1.10237	0.000943907	-1.18621	0.00282446
TAGLN2	P37802	6.65396	6.5437	6.65514	4.65799	4.689	4.829	7.93007e-06	1.89227	0.000487074
TAGLN	Q01995	-1.48837	-1.74346	-1.9166	NaN	-3.60295	-2.64846	0.0364598	1.40956	0.0382976
TAF15	Q92804	2.72945	2.20215	2.63363	1.51277	1.78665	1.92206	0.0180229	0.781247	0.0214401
TACSTD2	P09758	0.680546	0.436417	0.535523	-2.41795	-1.15852	-1.08254	0.00868243	2.10383	0.0121796
TACC2	O95359	0.674982	0.210056	0.0241489	-0.32217	-0.318066	-0.439152	0.0284384	0.662858	0.0314575
TACC1	O75410	1.78665	1.64371	1.69761	0.193726	-1.09266	-0.0304737	0.00717357	2.01913	0.0106509
SZRD1	Q7Z422	1.28876	1.19041	1.11829	0.743896	0.218069	0.785686	0.0311123	0.6166	0.0335874
SYNJ2BP	P57105	-0.681107	-0.522776	-0.166193	-3.31095	-3.1181	-3.4451	9.37846e-05	2.8347	0.00106259
SYNCRIP	O60506	2.13907	2.35753	2.41086	3.32636	3.2845	3.65774	0.00148695	-1.12038	0.00363764
SUPT4H1	P63272	-1.28083	-1.38446	-1.28798	-2.33564	-2.04247	NaN	0.00507002	0.871299	0.00822909
SUMO1	P63165	2.76476	2.54282	2.46086	1.47096	1.29366	1.81513	0.00394941	1.06289	0.00696218
SUMF2	Q8NBJ7	2.44201	2.30342	2.41716	-0.857769	-0.606146	-1.01277	1.40127e-05	3.21309	0.00053582
SUGT1	Q9Y2Z0	0.766273	0.641258	0.518858	2.87276	2.64641	2.90881	3.75298e-05	-2.1672	0.000694477
SUCLG2	Q96I99	-1.04316	-0.209629	-0.689741	0.284945	-0.00695801	0.00648117	0.045955	-0.742334	0.0463121
SUCLG1	P53597	NaN	-3.70014	-3.12518	-2.44197	-2.18537	-2.35074	0.0190838	-1.08663	0.0224278
STX8	Q9UNK0	-0.014986	-0.11978	-0.100695	-2.35576	-2.35784	-3.46548	0.00203746	2.64787	0.0045304
STX7	O15400	2.22919	2.12387	2.09008	-1.07464	-1.29002	-1.17888	1.53893e-06	3.32889	0.000359185
STX4	Q12846	0.957418	0.736712	0.908253	-0.624247	-0.557507	-0.275257	0.000428196	1.35313	0.00193418
STX3	Q13277	-0.508507	-0.818913	-0.686888	-6.50694	NaN	-5.17442	0.00204586	5.16924	0.0045304
STX12	Q86Y82	1.62442	0.866106	1.09487	-1.50438	NaN	-2.75538	0.00903193	3.32501	0.0124442
STUB1	Q9UNE7	0.28558	0.466709	0.25371	-1.25606	-0.787203	-1.03935	0.000831328	1.36287	0.00264042
STRAP	Q9Y3F4	1.1989	1.71525	1.47344	2.49981	2.32521	2.63574	0.00417399	-1.02439	0.0072647
STK31	Q9BXU1	-0.98636	-1.56937	-1.24761	-2.0322	-2.04001	-2.3943	0.0126794	0.887724	0.0162602
STK24	Q9Y6E0	-0.044035	-0.355183	-0.352783	-1.31912	-0.840517	-0.811152	0.0190234	0.739597	0.0223793
STIM1	Q13586	1.47248	1.31198	1.1973	-1.26294	-1.58678	-1.71502	5.34353e-05	2.84884	0.000842689
STAU1	O95793	1.15777	1.12937	1.21716	0.0403252	0.315426	0.175657	0.000288977	0.990966	0.0016083
STAM2	O75886	0.128288	-0.354549	-0.368839	-1.32797	-1.18773	-0.928602	0.00912785	0.949733	0.0125173
STAM	Q92783	2.55321	2.15285	1.94277	1.3141	1.44368	1.71039	0.0272419	0.726889	0.0303167
ST13	P50502	4.67603	4.26656	4.45997	3.53113	3.46212	3.76239	0.0040844	0.882305	0.00714987
SSU72	Q9NP77	-2.12877	-2.17385	-2.37671	-3.05807	-2.90478	-3.39446	0.00546966	0.892661	0.00869632
SSR4	P51571	-0.507215	-0.62348	-0.372431	0.351109	-0.147718	0.732204	0.0373365	-0.812907	0.0389729
SSB	P05455	4.16215	4.30702	4.23825	4.98175	4.83657	5.23773	0.00326799	-0.782879	0.0060545
SRXN1	Q9BYN0	-0.393333	-0.365517	-0.385828	0.324684	0.230721	0.548075	0.00136797	-0.749386	0.00348682
SRSF7	Q16629	3.62044	3.20123	3.25119	4.33555	4.34845	4.75867	0.00424061	-1.12327	0.00732476
SRSF6	Q13247	1.20832	0.95146	1.24316	1.97692	1.56076	2.37198	0.0293572	-0.835576	0.0322902
SRSF2	Q01130	4.19677	3.84294	4.0662	4.82917	4.77389	5.04723	0.00308436	-0.848126	0.00586229
SRSF10	O75494	1.10045	0.741129	1.07312	2.28285	2.02979	2.65097	0.00324016	-1.34964	0.00604037
SRRT	Q9BXP5	2.97665	2.97755	2.90762	0.575809	1.00975	-0.069849	0.0014675	2.4487	0.00360541
SRPK1	Q96SB4	-1.47353	-0.762417	-1.09318	-2.21769	-2.04166	-2.25138	0.00792078	1.06054	0.0113837
SRP9	P49458	2.31668	2.07695	2.10261	3.48663	3.42694	3.9607	0.00140128	-1.45934	0.00351676
SRP19	P09132	-1.30953	-1.87875	-1.83057	-3.04138	-3.16809	-4.05187	0.00884139	1.7475	0.0122832
SRP14	P37108	3.51242	3.47981	3.47437	1.52458	1.8284	1.65708	3.34688e-05	1.81885	0.000694477
SRM	P19623	-3.21064	-2.70062	-3.03779	0.419125	0.655359	0.662292	3.04837e-05	-3.56194	0.000694477
SRI	P30626	3.72045	3.56885	3.57962	1.92686	1.98409	1.80083	1.91804e-05	1.71905	0.000559588
SQSTM1	Q13501	2.94573	2.60678	2.58761	1.93368	1.81082	2.10303	0.00604178	0.764197	0.00935113
SPR	P35270	-1.16609	-1.50109	-1.16449	-2.62649	-3.21291	NaN	0.00819322	1.64247	0.0117004
SPINT2	O43291	0.608141	0.315832	0.624273	-2.18602	-2.18854	-2.78608	0.000202215	2.90296	0.00135942
SPIN1	Q9Y657	-4.12285	-4.38913	-4.08834	-2.20731	-2.50931	-2.28592	0.00014196	-1.86592	0.00121814
SPDL1	Q96EA4	-2.39339	-2.65271	-2.8735	-3.15486	-3.41865	-3.15876	0.02109	0.604223	0.0243925
SPC25	Q9HBM1	1.1577	1.16215	0.953465	-1.47695	-0.530834	-0.38965	0.00558576	1.89025	0.00882081
SPATS2L	Q9NUQ6	NaN	-2.51486	-2.39434	-3.14927	NaN	-3.28615	0.0139817	0.763111	0.0175259
SPART	Q8N0X7	-2.79952	-2.77863	-2.82423	-3.6983	-3.82454	-3.68736	3.43028e-05	0.935944	0.000694477
SPANXD	Q9BXN6	-0.34437	-0.617556	-0.306707	-1.80562	-2.29867	-1.18379	0.0164754	1.33982	0.019883
SPANXB1	Q9NS25	2.62218	2.40673	2.8235	1.00466	0.491348	1.33511	0.00360491	1.67377	0.00653251
SPAG7	O75391	1.14445	0.968199	1.1846	0.131372	-0.180248	-0.0124283	0.000561327	1.11952	0.00211878
SPAG5	Q96R06	1.08835	0.879826	0.469585	-0.523535	-0.840992	-0.548572	0.00223969	1.45029	0.00485822
SP100	P23497	1.04513	0.619221	0.968634	1.88206	1.6011	2.20924	0.00964972	-1.01981	0.0130944
SP1	P08047	-0.0517616	-0.622355	-0.61092	-3.22509	-1.97885	-3.16579	0.00617934	2.36157	0.00947607
SOX9	P48436	-4.18865	-3.95488	-3.63614	-1.83515	-2.4491	-3.2406	0.0315489	-1.41828	0.033902
SON	P18583	-1.42649	-1.70134	-1.47745	-2.25044	-2.29033	-2.05908	0.00384849	0.664856	0.00683589
SOD2	P04179	1.1612	0.933407	1.12409	0.155128	0.158699	0.148008	0.000201428	0.918954	0.00135942
SNX3	O60493	1.68177	1.20301	1.54403	0.0426998	0.337612	0.491621	0.00362148	1.18563	0.00655234
SNX15	Q9NRS6	-0.388344	-0.63562	-0.716209	-1.85374	-2.87751	-1.46695	0.0263385	1.48601	0.0294416
SNX1	Q13596	2.68296	2.31103	2.35238	1.00836	1.0772	1.03537	0.0002954	1.40848	0.0016083
SNW1	Q13573	1.81129	1.59875	2.11147	-0.0677071	0.0608521	-0.526071	0.000962365	2.01814	0.00285046
SNU13	P55769	3.02857	2.73085	3.02148	1.41355	1.2878	1.02186	0.000371004	1.6859	0.00183458
SNRPF	P62306	-0.590828	-0.727541	-0.386337	0.59104	0.197403	0.434195	0.00298179	-0.975781	0.00576278
SNRPD3	P62318	0.93298	0.809103	0.851063	1.55719	1.50358	1.6399	0.000198665	-0.702507	0.00135942
SNRPC	P09234	3.64566	3.16056	3.31439	2.07779	2.05922	2.30042	0.00165443	1.22773	0.00388476
SND1	Q7KZF4	0.712877	1.33367	0.812958	2.05276	2.0898	1.60538	0.0176913	-0.962812	0.0211534
SMTN	P53814	-0.885765	-1.57432	-0.914356	NaN	-3.22694	-4.21098	0.0115588	2.59415	0.0151393
SMS	P52788	-0.557739	0.245682	-0.494795	2.35776	2.64162	2.06384	0.00103189	-2.62336	0.00300412
SMARCE1	Q969G3	1.92984	1.84242	1.58487	0.581768	0.536726	0.362461	0.000468145	1.29206	0.00199389
SLIRP	Q9GZT3	2.67854	2.31872	2.62082	0.74687	0.2556	0.286478	0.000406883	2.10971	0.00189933
SLC7A1	P30825	-1.21582	-1.01658	-1.23782	-2.95173	-2.48452	-2.81614	0.000511704	1.59405	0.00207014
SLC35A4	L0R6Q1	-0.606687	-0.386711	-1.38673	NaN	-2.65369	-3.31585	0.0178716	2.19139	0.0213075
SLC25A5	P05141	1.32953	1.82202	1.78588	2.23711	2.45415	2.09341	0.031666	-0.615744	0.0339341
SLC25A3	Q00325	-2.18376	-1.51004	-1.29412	1.30776	1.40568	1.04661	0.000539584	-2.91599	0.00211283
SLC22A4	Q9H015	-1.94944	-1.94906	-1.75388	-2.59409	-3.1838	NaN	0.02357	1.00482	0.026783
SLC1A5	Q15758	1.50866	1.64518	1.39968	2.46899	2.87132	3.27037	0.00502951	-1.35239	0.0081861
SLC16A3	O15427	-0.360794	0.268503	-0.0136852	0.887396	1.07633	0.806528	0.00850184	-0.958744	0.0120262
SHMT2	P34897	0.12892	0.898615	0.775951	1.55949	1.38788	1.50943	0.0223035	-0.88444	0.0255429
SH3KBP1	Q96B97	3.27354	3.28078	3.41687	0.821434	1.48764	1.6306	0.00137142	2.0105	0.00348682
SH3GLB2	Q9NR46	2.43754	2.2006	2.32477	-0.282877	-0.105967	-0.519363	4.49821e-05	2.62371	0.000783494
SH3GLB1	Q9Y371	2.04768	1.88031	1.79639	0.739714	0.638434	1.09547	0.00231336	1.08359	0.00493545
SH3GL1	Q99961	3.58318	3.28756	3.24851	2.91917	2.53552	1.99426	0.0366824	0.890098	0.0384461
SFXN1	Q9H9B4	-2.92199	-2.47417	-2.29144	-1.75387	-1.60494	-1.13605	0.0157333	-1.06424	0.0191857
SF3B5	Q9BWJ5	1.72692	1.41365	1.40579	0.341713	0.361763	0.683878	0.00234816	1.053	0.00499144
SF3B3	Q15393	-2.02797	-1.33514	-1.89493	-1.04905	0.285057	0.364382	0.0327349	-1.61948	0.034792
SF3B2	Q13435	5.46847	5.02906	5.16931	3.75243	3.89723	3.86154	0.000533998	1.38522	0.00211283
SF3A3	Q12874	3.17169	2.8209	3.14383	2.35734	2.40946	2.28689	0.00417705	0.694243	0.0072647
SF1	Q15637	4.39786	4.26699	4.28586	2.61373	2.82802	2.62088	3.65402e-05	1.62936	0.000694477
SERPINH1	P50454	2.55917	2.95842	2.57418	3.58387	3.49164	3.3855	0.00520597	-0.789745	0.00835676
SERPINF2	P08697	-0.494484	-0.755514	-0.130972	0.306154	0.65295	0.348654	0.0132845	-0.896243	0.0167963
SERPINB9	P50453	-0.603689	-0.530306	-0.469334	0.311203	0.92067	0.744888	0.00298667	-1.19336	0.00576278
SERPINB6	P35237	1.22286	1.80479	1.56892	2.4093	2.57626	2.55917	0.00516194	-0.982721	0.00830928
SERPINB1	P30740	0.491221	1.01507	0.686348	1.22615	1.56887	1.50959	0.0193094	-0.703993	0.0225792
SERINC1	Q9NRX5	-0.820997	-0.772183	-1.05785	-2.24433	-2.9484	-2.61518	0.00148987	1.71896	0.00363764
SEPTIN7	Q16181	-0.209085	0.387083	0.182142	-0.54224	-0.322117	-0.700432	0.0359342	0.641643	0.0378477
SEPHS1	P49903	-2.05033	-2.10364	-1.97725	-2.98757	NaN	-2.69931	0.00646774	0.799701	0.00986647
SELENOK	Q9Y6D0	-2.77872	-2.57873	-2.86783	NaN	-5.84285	-4.89771	0.00569917	2.62852	0.00893628
SEC62	Q99442	1.09242	1.86869	1.91926	-0.0875893	-0.514767	-0.413765	0.00270382	1.9655	0.00550693
SEC61B	P60468	2.08966	1.88539	2.35848	-0.377871	-0.604048	-0.883833	0.000167542	2.73309	0.00131972
SEC31A	O94979	-3.55643	-3.82846	-3.1615	-2.27773	-2.31881	-2.62342	0.00754386	-1.10881	0.0109363
SEC24B	O95487	-3.33838	-3.41033	-2.83204	-1.62353	-1.94958	-2.46449	0.0179617	-1.18105	0.0213891
SDHB	P21912	1.80759	1.18422	1.21093	-0.640898	0.245707	-0.159275	0.00836339	1.58574	0.0118736
SDC4	P31431	0.630875	0.278568	0.529295	-0.27083	-0.10268	-0.514256	0.00814986	0.775501	0.0116555
SDC1	P18827	-0.269285	-0.5954	-0.416651	-1.27754	-1.28072	-1.52508	0.00171223	0.934001	0.00399636
SCOC	Q9UIL1	-0.852041	-1.32768	-1.23443	-2.08198	-2.30844	-2.25515	0.00258232	1.07714	0.0053432
SCO1	O75880	-1.22505	-1.60888	-2.33696	-3.95223	-4.28264	-4.72686	0.002792	2.59695	0.00560803
SCARB2	Q14108	1.51188	1.47901	1.48043	0.0190888	-0.724026	0.0488243	0.00250504	1.70914	0.00523905
SCAMP2	O15127	2.16429	2.11886	1.76853	-0.995758	-1.39988	-1.80924	0.000211419	3.41885	0.00139393
SCAMP1	O15126	1.29653	0.9259	1.12798	-2.43337	-1.89972	-3.70771	0.00226071	3.79707	0.00487662
SCAF1	Q9H7N4	-0.249468	-0.191505	-0.440569	-3.25972	-3.00216	-3.01666	1.54549e-05	2.799	0.00053582
SART1	O43290	3.23571	3.1072	3.15326	2.42314	2.27496	2.44068	0.000262437	0.785798	0.00153901
SAP30	O75446	-2.35355	-2.39527	-2.29264	NaN	-3.48513	-3.47648	8.67266e-05	1.13365	0.00103566
SAP18	O00422	1.5077	1.53191	1.22306	-0.598503	-0.97904	-1.2444	0.00036997	2.36153	0.00183458
SAFB2	Q14151	-1.03681	-1.58279	-1.23435	-2.39184	-1.80284	-2.42551	0.0231739	0.922083	0.0263843
SAFB	Q15424	1.11378	0.782333	1.47737	-0.358418	0.185881	-0.592848	0.0107224	1.37962	0.0143038
S100P	P25815	-2.65366	-2.74661	-2.86576	-2.01443	-1.85256	-1.88518	0.000442982	-0.837954	0.00194537
S100A4	P26447	6.47239	6.09583	6.01296	6.84674	6.75322	7.0881	0.0153629	-0.702293	0.0188721
S100A2	P29034	5.34561	4.92589	4.79704	4.37432	4.27441	4.58732	0.0322212	0.610829	0.0343779
S100A16	Q96FQ6	3.23746	3.26231	3.12837	1.79342	1.93651	1.95844	3.78635e-05	1.31325	0.000694477
S100A11	P31949	6.97686	6.81976	6.72717	6.17595	6.19187	6.18007	0.000837194	0.658635	0.00264187
RWDD4	Q6NW29	-0.56971	-1.00254	-1.03365	-1.9679	-2.1872	-2.19005	0.00171575	1.24642	0.00399656
RUVBL2	Q9Y230	-0.641012	-0.0255852	-0.277496	0.566118	0.051321	0.683878	0.0470374	-0.74847	0.0473213
RUVBL1	Q9Y265	0.137405	0.713469	0.548752	2.41175	2.23588	2.52363	0.000542885	-1.92388	0.00211283
RTRAF	Q9Y224	2.65595	2.35111	2.40328	1.65275	1.46266	1.58335	0.00116655	0.903857	0.00322523
RTN4	Q9NQC3	4.84033	4.68134	4.70703	3.02631	3.88049	3.6886	0.0100454	1.2111	0.0135683
RTN3	O95197	2.04448	2.03425	1.92492	0.655891	0.900723	0.78134	0.000109168	1.2219	0.00107897
RTCB	Q9Y3I0	NaN	-2.7587	-3.01697	-0.951618	-0.88868	-0.425754	0.00281623	-2.13248	0.00561044
RRP9	O43818	-3.55068	-3.26502	-3.48124	-2.4977	-2.42063	-1.88462	0.00527069	-1.16466	0.00844902
RRBP1	Q9P2E9	5.97379	5.87512	5.82924	5.06605	5.30216	5.22663	0.00104784	0.694436	0.00301933
RRAS2	P62070	-3.17269	-3.47482	-3.23335	-2.21546	-1.91959	-2.46723	0.00396565	-1.09286	0.00698026
RPSA	P08865	5.34648	5.52484	5.41395	4.69351	4.71427	4.82791	0.000511953	0.68319	0.00207014
RPS9	P46781	0.639669	1.0009	1.4674	2.39692	2.16439	1.92984	0.014829	-1.12773	0.0183321
RPS5	P46782	4.43883	4.47233	4.7238	2.83635	1.97559	1.33683	0.00491379	2.49539	0.00807661
RPS4X	P62701	0.784973	1.66624	1.55863	2.46643	2.61996	2.28756	0.0188121	-1.12137	0.0222062
RPS3	P23396	1.80002	2.6385	2.55677	3.4014	3.46433	3.33606	0.0165888	-1.06883	0.0199579
RPS29	P62273	0.598799	1.05947	1.06628	-0.388386	-0.722475	-0.676428	0.00128989	1.50394	0.00337594
RPS27A	P62979	1.13449	1.23406	0.741814	2.3874	2.1435	2.40161	0.00177352	-1.27405	0.00405929
RPS26	P62854	-1.45938	-0.170275	-0.493012	0.805107	0.723602	0.219549	0.0394742	-1.29031	0.040839
RPS25	P62851	4.28033	3.82582	4.18986	2.98568	2.53428	2.12152	0.00557067	1.55151	0.0088089
RPS23	P62266	-3.15	-1.75543	-2.61193	-0.475758	-0.908224	-0.777517	0.0137726	-1.78529	0.0173384
RPS2	P15880	1.20766	1.45168	1.72665	2.7302	2.6013	2.21407	0.00814447	-1.0532	0.0116555
RPS19	P39019	5.09896	4.95196	5.14491	3.59775	3.87428	3.69623	0.000175784	1.34252	0.00132502
RPS17	P08708	2.61005	2.88145	2.64767	1.00152	1.07962	0.470201	0.000883256	1.86261	0.00271968
RPS16	P62249	0.52956	1.0499	0.708202	2.04565	1.87471	1.60269	0.00570482	-1.07847	0.00893628
RPS15A	P62244	-0.826452	0.453764	0.0519962	1.91165	1.92471	1.72682	0.00690579	-1.96129	0.0103454
RPS15	P62841	1.8893	2.50502	2.47951	-0.204884	-0.539062	0.0523281	0.000672052	2.52182	0.00234981
RPS13	P62277	0.205616	0.795647	0.9606	2.48331	2.36535	2.60543	0.00157157	-1.83074	0.00378839
RPLP0	P05388	3.42568	4.01504	3.94806	4.40042	4.54463	4.35543	0.0307727	-0.637239	0.0333442
RPL7	P18124	-0.630306	0.381393	-0.327965	1.50866	1.46805	1.23901	0.00683424	-1.59753	0.0102597
RPL6	Q02878	1.87942	2.33375	2.44494	3.11998	3.05652	2.67394	0.0302077	-0.730778	0.0329694
RPL39	P62891	-2.02397	-1.87561	-0.664539	1.00946	-0.357635	0.661785	0.0300864	-1.95924	0.0329375
RPL36	Q9Y3U8	0.417314	0.722868	1.03898	-0.125761	-0.326679	-0.448179	0.0071449	1.02659	0.0106509
RPL35A	P18077	-4.29089	NaN	-4.5171	-0.17301	-0.360506	-0.984095	0.00127571	-3.89813	0.00336063
RPL35	P42766	0.17666	0.883843	0.798809	-0.794254	-1.0156	-2.72321	0.0304005	2.13079	0.0330637
RPL31	P62899	0.243601	0.535644	0.643413	1.26403	0.725498	1.27154	0.0474247	-0.612802	0.0476698
RPL30	P62888	0.049078	0.245421	0.376987	1.37521	0.977257	0.542049	0.0457637	-0.741011	0.0461992
RPL29	P47914	1.46835	1.02526	1.81155	2.96818	2.35096	3.27001	0.0156065	-1.42799	0.019111
RPL27A	P46776	-0.189735	-0.28793	0	1.19441	0.783829	0.930822	0.00154037	-1.12891	0.00373723
RPL26	P61254	0.190449	-0.0668411	-0.144857	0.649343	0.653215	0.755999	0.00294014	-0.693269	0.00570906
RPL22	P35268	0.199743	0.361496	0.301149	1.5643	1.20748	1.02478	0.00408652	-0.978057	0.00714987
RPL17	P18621	2.89201	2.9865	2.96831	2.27	1.84926	2.23019	0.00372573	0.832457	0.00667885
RPL15	P61313	0.187471	0.765825	0.833412	1.81775	1.70014	1.29107	0.0178749	-1.00742	0.0213075
RPL11	P62913	0.414312	0.64304	0.371105	2.45038	2.47421	2.62632	3.5098e-05	-2.04081	0.000694477
RNMT	O43148	1.66703	1.43842	1.59799	-2.74483	-8.95888	NaN	0.0492715	7.41967	0.0493138
RNH1	P13489	2.42486	2.77227	2.50202	4.60709	4.60699	4.87924	0.000105573	-2.13139	0.00107897
RNF114	Q9Y508	0.442596	0.247345	0.269875	-2.17206	-1.54278	-3.34532	0.00734821	2.67333	0.0107731
RNF113A	O15541	0.792936	0.646519	0.246458	-0.504145	-0.624868	-0.195562	0.00840872	1.0035	0.0119234
RNASEH2A	O75792	0.181505	-0.52111	-0.456928	-1.78289	-3.40153	-3.03403	0.0100953	2.47397	0.0136042
RMDN3	Q96TC7	-0.311888	-0.37994	-0.904819	-2.01082	NaN	-2.80978	0.0163041	1.87808	0.0197579
RING1	Q06587	0.314728	-0.508367	0.309496	-1.55935	-0.699724	-1.84574	0.0329215	1.40689	0.0349585
RIC8A	Q9NPQ8	-1.48184	-0.312748	-1.4348	0.517237	0.861128	0.881746	0.0102224	-1.82983	0.0137589
RHOG	P84095	-2.98165	-2.35644	-2.26318	-1.52589	-1.01037	-1.10485	0.00871937	-1.32005	0.0121862
RHOA	P61586	2.11813	1.76337	1.67348	0.960499	1.51822	0.989525	0.0372344	0.695577	0.0389011
RHEB	Q15382	-1.62882	-1.42428	-1.21556	0.0981979	-0.302643	-0.510769	0.00528414	-1.18448	0.00845898
RGS10	O43665	2.99497	3.00059	2.71006	1.58136	1.36153	1.12238	0.000698064	1.54679	0.00239228
RFC4	P35249	1.10478	1.29766	1.23019	-0.0561924	0.217846	0.457289	0.00319119	1.00456	0.00598733
RETREG3	Q86VR2	-2.29377	-2.10628	-2.53474	NaN	-3.2146	-3.01685	0.0197415	0.804132	0.0229924
REEP5	Q00765	2.07195	1.81111	1.29792	0.126478	0.553955	-0.107315	0.00677521	1.53596	0.0102286
RDX	P35241	-1.32882	-1.63499	-0.990929	-0.165255	-0.220121	-0.146904	0.00367384	-1.14082	0.00661631
RCSD1	Q6JBY9	-0.218744	-0.364788	-0.796728	-1.23681	-1.40757	-1.34109	0.00857764	0.868405	0.0120895
RCOR3	Q9P2K3	-1.75079	-1.34221	-1.60663	-3.20135	-2.70597	-2.40648	0.0098897	1.20472	0.0133777
RCC1	P18754	-2.69429	-2.09977	-2.1692	-0.948868	-1.20058	-1.23211	0.00456265	-1.1939	0.00766132
RBMX	P38159	1.86919	1.66593	2.20694	3.24082	3.59548	3.3082	0.00156249	-1.46748	0.00378305
RBMS2	Q15434	0.0499515	-0.204418	-0.118832	-1.46184	-1.56698	-1.81664	0.000294258	1.52405	0.0016083
RBM8A	Q9Y5S9	2.93445	2.61881	2.83224	3.37444	3.38211	3.64931	0.00654384	-0.673457	0.00996953
RBM4	Q9BWF3	0.783472	0.564531	0.563179	-0.969336	-1.12739	-2.16807	0.00579157	2.05866	0.00904788
RBM3	P98179	3.96189	3.94011	4.22086	2.89197	3.02745	3.30351	0.00305627	0.966645	0.00584715
RBM27	Q9P2N5	-1.5349	-1.98134	-1.40846	NaN	-3.2987	-2.77037	0.0185735	1.39297	0.0220054
RBM17	Q96I25	-3.79699	-2.91838	NaN	-1.01795	-1.63685	-2.03906	0.0379187	-1.79307	0.0393693
RBM14	Q96PK6	1.89515	1.83872	1.76944	0.461319	0.290295	-0.0847073	0.000619088	1.61214	0.00223677
RBM10	P98175	1.6704	1.08005	1.2635	-0.165543	0.322731	-0.559273	0.00888449	1.47201	0.0123096
RBBP7	Q16576	2.90681	2.71138	2.16136	3.7682	3.88192	4.23562	0.00657045	-1.36873	0.00999702
RANGRF	Q9HD47	-2.81932	-3.88106	-3.52051	-2.35889	-1.86159	-1.53824	0.0192912	-1.48739	0.0225792
RANGAP1	P46060	3.84113	3.6623	3.7237	2.41769	2.56803	2.67146	0.000192735	1.18998	0.00133514
RAN	P62826	2.95488	3.48983	3.33843	3.90575	3.96508	3.85543	0.0162619	-0.647708	0.0197273
RAI14	Q9P0K7	0.0904446	-0.0265083	0.320913	-0.142002	-0.822147	-0.548933	0.0466504	0.632644	0.0469724
RAC2	P15153	-2.71787	-2.35774	-2.77536	1.28273	1.74203	1.81066	3.66168e-05	-4.22879	0.000694477
RAC1	P63000	-1.82157	-1.05805	-1.97241	1.1414	1.50944	1.24274	0.00065716	-2.9152	0.00231116
RAB7A	P51149	-0.843435	0.225502	-0.00848961	1.40439	1.45849	1.62147	0.00675344	-1.70359	0.0102089
RAB5C	P51148	-1.42999	-0.511715	-1.40963	0.423336	0.351458	0.537703	0.00720866	-1.55461	0.0106668
RAB3GAP2	Q9H2M9	-3.88262	-3.73033	-3.56468	-2.84187	-2.72535	-3.3681	0.0265649	-0.747439	0.0296379
RAB35	Q15286	-2.21459	-1.70569	-1.82173	-2.42658	-2.87983	-2.88415	0.0195267	0.816186	0.0228105
RAB2A	P61019	-1.65866	-1.70107	-1.05262	-0.644198	-0.274351	-0.452566	0.0125251	-1.01375	0.0160978
RAB1B	Q9H0U4	-0.143536	0.0435905	0.398575	0.69977	0.921669	0.831595	0.0138456	-0.718135	0.0173927
QARS1	P47897	-2.26032	-1.11296	-1.64116	0.329495	-0.479868	-0.18339	0.0185945	-1.56023	0.0220079
PZP	P20742	0.982212	1.23434	1.36712	2.17529	2.62096	2.53016	0.00212361	-1.24758	0.00466714
PYM1	Q9BRP8	1.51762	1.39614	1.34637	0.608337	0.431623	0.185677	0.00158997	1.0115	0.00379447
PYGB	P11216	-0.422583	0.0179119	0.238642	1.01524	1.05548	0.838299	0.00755351	-1.02502	0.0109367
PXN	P49023	3.38928	3.16692	3.1243	1.09566	0.894009	1.02824	2.56114e-05	2.22086	0.000641685
PURB	Q96QR8	-0.314907	-0.587362	-0.609926	-1.23131	-1.24449	-1.59305	0.00493651	0.852221	0.00809706
PUF60	Q9UHX1	-0.79213	-0.422585	-0.406557	-0.108988	0.11379	0.328438	0.0217133	-0.651504	0.0250389
PUDP	Q08623	-0.209501	-0.153112	-0.474165	-3.19211	-2.81935	-3.00305	4.87091e-05	2.72591	0.00081205
PTTG1IP	P53801	0.466579	0.000427246	0.948978	-2.09727	-0.805201	-1.36846	0.0149813	1.89564	0.0184617
PTRHD1	Q6GMV3	2.00818	2.22137	2.26643	-1.98345	-2.65124	-2.0436	4.25758e-05	4.39142	0.000752818
PTRH2	Q9Y3E5	-4.35973	NaN	-3.78545	-2.5032	-2.05839	-2.07186	0.00731225	-1.86144	0.010734
PTPA	Q15257	-2.92537	-2.65589	-3.03282	-1.27761	NaN	-2.11875	0.0425294	-1.17318	0.0434604
PSPH	P78330	0.861586	0.208891	0.340563	-0.779795	-0.539558	-0.694864	0.00568164	1.14175	0.00892393
PSPC1	Q8WXF1	2.16561	2.14709	2.50827	0.841227	0.986746	1.31594	0.00258777	1.22568	0.00534499
PSME3	P61289	4.01542	3.83118	3.73365	2.48389	2.58525	2.59318	0.00012996	1.30598	0.00113181
PSME2	Q9UL46	4.96361	4.65231	4.5734	2.98794	3.09243	3.32689	0.000512656	1.59402	0.00207014
PSMD8	P48556	NaN	-3.6837	-4.25303	-1.32048	-1.09911	-0.976761	0.00144768	-2.83625	0.00359102
PSMD7	P51665	1.98117	2.46179	2.25916	1.02036	1.09188	1.54636	0.00928942	1.01451	0.012709
PSMD5	Q16401	-3.0972	-2.71067	-2.13443	-1.16971	-0.373539	-0.401966	0.00639598	-1.99902	0.00977856
PSMD2	Q13200	3.11881	3.40656	3.18162	4.37069	4.36639	4.4871	0.00025688	-1.17239	0.00153901
PSMD13	Q9UNM6	-1.27675	-1.10283	-1.21264	0.365059	0.291271	0.379412	1.15993e-05	-1.54265	0.00053582
PSMD11	O00231	0.427227	0.604908	0.570761	2.28401	2.18469	2.03474	5.56882e-05	-1.63352	0.000844001
PSMD10	O75832	0.375662	-0.0206661	-0.0497284	1.00268	1.14872	0.938683	0.00351951	-0.928272	0.00643772
PSMC6	P62333	3.61681	3.53675	3.5842	2.37286	2.59145	2.46245	8.2202e-05	1.10367	0.00102053
PSMB9	P28065	-3.48777	-2.91427	-2.60883	-0.576712	-0.293074	-0.167702	0.000732233	-2.65779	0.0024276
PSMB7	Q99436	1.12744	1.48688	1.22967	0.563643	0.34186	0.511993	0.00304343	0.80883	0.00584715
PSMB6	P28072	-0.721726	-0.0871277	-0.494276	0.366541	-0.0239029	0.411888	0.041438	-0.685885	0.042494
PSMB2	P49721	-0.854311	-0.941021	-1.07723	0.351782	0.490885	1.07057	0.00224938	-1.59527	0.00487018
PSMA7	O14818	2.83811	3.05342	2.66899	3.59604	3.56533	3.60263	0.00278072	-0.734497	0.00559499
PSMA6	P60900	1.20011	2.03136	1.7796	2.75222	2.70852	2.53867	0.0173513	-0.996112	0.0208109
PSMA3	P25788	1.01233	1.37193	1.06544	2.13127	1.92953	1.9975	0.00236553	-0.869533	0.00501132
PSIP1	O75475	0.667166	0.249519	0.534454	-0.716148	-1.80006	-1.16396	0.00715884	1.71044	0.0106509
PSAP	P07602	4.26387	4.11017	4.34468	4.98633	4.90957	5.24422	0.00273691	-0.807137	0.00553013
PRSS23	O95084	-3.26619	-2.91144	-2.11513	-1.12307	-0.870678	-0.703817	0.00670135	-1.86506	0.0101565
PRSS1	P07477	2.79943	2.92915	3.00741	4.79748	4.87315	4.0074	0.0043595	-1.64735	0.00747053
PRRC2B	Q5JSZ5	-1.89636	-2.13549	NaN	-1.40695	-1.32092	-1.33927	0.00616696	-0.660212	0.00946953
PRRC2A	P48634	1.0942	0.590294	0.676477	-1.81688	-1.35181	-1.35231	0.000474408	2.29399	0.0020062
PRPF4	O43172	-2.68502	-2.91102	-2.87013	-1.82857	-2.17577	-1.55108	0.00743183	-0.970249	0.0108684
PROSER2	Q86WR7	0.472473	-0.0336628	0.0609016	-1.82476	-2.14833	-2.28111	0.000399398	2.2513	0.00187942
PRNP	P04156	2.16934	1.68265	1.8907	-0.605536	-0.706324	-0.911928	9.21823e-05	2.65549	0.00106259
PRKAR2A	P13861	-0.367031	-0.173323	-0.103634	0.647488	0.910246	0.826521	0.000797435	-1.00941	0.00256366
PRDX6	P30041	3.62068	3.60121	3.64276	5.07562	5.15973	5.64224	0.00070108	-1.67098	0.00239228
PRDX4	Q13162	1.08816	1.68648	1.01703	3.32339	3.68127	3.83207	0.000837611	-2.34835	0.00264187
PRDX3	P30048	2.88236	2.95041	2.68043	4.4063	4.35464	4.40037	4.77809e-05	-1.54937	0.00080812
PRDX2	P32119	3.28296	3.15992	3.24298	5.38959	5.27002	5.40333	2.82041e-06	-2.1257	0.000415598
PRDX1	Q06830	5.08391	5.05816	5.10766	6.70194	6.75281	6.79855	7.46919e-07	-1.66786	0.000359185
PRAF2	O60831	-0.262806	-0.211357	-0.362745	-1.21198	-0.950792	-1.26263	0.00125493	0.862831	0.00334961
PPT1	P50897	0.372171	0.0468254	0.24962	-2.124	-2.5679	-1.72119	0.000843719	2.36057	0.0026431
PPP6R1	Q9UPN7	1.58067	1.1714	1.21022	-2.05654	-0.499294	-0.732731	0.00856335	2.41695	0.012084
PPP4R2	Q9NY27	0.880076	0.482378	0.836155	-1.11874	-1.02487	-0.316399	0.00536068	1.55287	0.00854634
PPP3CA	Q08209	-3.25792	-2.61376	-2.75754	-1.80943	-2.03441	-2.24615	0.0219245	-0.846413	0.0252326
PPP2R2A	P63151	-1.60751	-2.10632	-2.92706	-0.638113	-0.653332	-1.06201	0.0250199	-1.42915	0.0282381
PPP2R1A	P30153	3.79665	3.99782	3.73023	4.64484	4.72714	4.65555	0.000590285	-0.834275	0.00218686
PPP1R9B	Q96SB3	-0.234131	0.35409	0.354013	-1.50101	-1.35127	-1.13559	0.00262242	1.48728	0.00539747
PPP1R18	Q6NYC8	2.8982	2.81137	2.89232	1.18654	1.19612	1.06824	4.20842e-06	1.717	0.000415598
PPP1R14B	Q96C90	3.67772	3.41381	3.45439	2.28628	2.09795	2.94412	0.0163649	1.07252	0.01977
PPP1R12C	Q9BZL4	0.0854073	-0.123406	0.0822468	-4.96193	-5.13809	NaN	2.3016e-05	5.06476	0.000610448
PPP1R12A	O14974	4.11378	3.89767	3.87743	2.20543	2.47336	2.25321	0.000122576	1.65229	0.00110136
PPM1B	O75688	-2.29372	-3.41424	-2.33824	-1.015	-1.06503	-1.38035	0.016355	-1.52861	0.01977
PPM1A	P35813	0.0604935	-0.210016	-0.174894	-0.784407	-0.829346	-0.464891	0.0148955	0.584742	0.0183753
PPL	O60437	1.63134	1.48989	1.51028	0.628069	0.827494	1.04985	0.00543582	0.708697	0.00865429
PPID	Q08752	2.49924	2.39447	2.54808	1.20662	1.47118	1.50316	0.000479364	1.08694	0.0020062
PPIA	P62937	8.30101	8.17226	8.18529	7.56537	7.39479	7.71561	0.0028507	0.660928	0.00562905
PPFIBP1	Q86W92	-1.53852	-1.75188	-1.82516	-3.38209	-3.50318	-2.52482	0.0110103	1.43151	0.0146345
PPA2	Q9H2U2	0.480536	0.640547	0.783678	2.3067	2.23979	2.5548	0.00018229	-1.73217	0.00132502
PPA1	Q15181	3.74852	3.89495	3.62159	4.24262	4.3681	4.7022	0.0125153	-0.682618	0.0160978
POSTN	Q15063	-3.4219	NaN	-3.83112	0.690819	0.906675	0.632032	0.000171031	-4.36968	0.00131972
POLR2H	P52434	-3.03553	-2.61775	-3.35747	-2.0976	-2.12854	-2.50678	0.0391143	-0.759275	0.0405026
POLR1D	P0DPB6	0.691736	0.716646	0.669399	-0.420671	-0.476242	0.036356	0.00385903	0.979446	0.0068442
POLE4	Q9NR33	-0.0449066	-0.317369	-0.443377	-2.69674	NaN	-3.10352	0.00116693	2.63158	0.00322523
POLE3	Q9NRF9	2.08998	1.89464	2.05512	1.06736	0.878849	1.12939	0.000510881	0.988047	0.00207014
POFUT1	Q9H488	-2.76976	-2.2383	-2.60232	-0.643715	-0.726336	-1.17221	0.00174252	-1.68937	0.00401883
PODXL	O00592	2.44763	2.35888	2.71879	3.3013	3.5943	3.65533	0.00279774	-1.00854	0.00560991
PNPO	Q9NVS9	1.75696	1.4162	1.18851	0.700102	0.73617	1.10244	0.043967	0.607653	0.044617
PNN	Q9H307	3.73145	3.46072	3.57248	1.81908	1.84733	1.86609	2.58434e-05	1.74405	0.000641685
PNMA1	Q8ND90	-2.35262	-2.35394	-4.49859	-7.13911	-5.04833	-6.1015	0.0318013	3.02793	0.0340478
PMVK	Q15126	-0.933012	-0.792091	-1.59238	-2.65014	-3.06648	-3.59162	0.00556416	1.99692	0.0088089
PMS2	P54278	-2.72891	-3.01318	-2.55949	-1.56579	NaN	-1.81337	0.0115405	-1.07761	0.0151393
PML	P29590	2.01612	1.75288	1.78215	0.494761	0.764357	0.493019	0.000498044	1.26634	0.00205377
PLP2	Q04941	4.74647	4.42575	4.26333	2.15892	2.73275	2.63206	0.000965959	1.9706	0.00285386
PLOD2	O00469	-0.953428	-0.825777	-0.803093	-1.85749	-1.65776	-1.7535	0.000271297	0.895482	0.00157097
PLIN3	O60664	6.71251	6.68066	6.57477	5.36418	5.74978	5.90936	0.0041956	0.981538	0.00727528
PLG	P00747	NaN	-3.65988	-2.78785	-1.25368	-1.33797	-1.68317	0.0162017	-1.79893	0.0196952
PLEC	Q15149	4.482	4.68394	4.96813	6.72597	6.78992	6.68392	0.000150632	-2.02192	0.00123794
PLCH1	Q4KWH8	-0.545277	-0.798204	-0.545443	2.47732	2.81755	3.36686	0.00020789	-3.51688	0.00138633
PLAUR	Q03405	1.49769	1.54265	1.25667	-1.358	-1.61286	-1.99841	0.000115797	3.08876	0.0010901
PIN4	Q9Y237	1.42077	1.13559	0.744024	-1.32304	-1.09098	-0.866013	0.000750491	2.19347	0.00246563
PIN1	Q13526	3.23764	2.88788	2.99439	0.343775	0.244533	0.536253	3.80861e-05	2.66512	0.000694477
PIH1D1	Q9NWS0	-1.0273	-0.555796	-0.74494	-1.79862	-1.99225	-1.58227	0.00497426	1.01504	0.00814025
PHPT1	Q9NRX4	2.61772	2.63312	2.57231	1.117	1.14212	1.00594	4.85991e-06	1.51936	0.00043627
PHB2	Q99623	0.994198	1.51171	1.30215	2.33741	2.2556	1.97429	0.00782355	-0.919745	0.0112717
PHB1	P35232	4.10548	4.23665	4.01279	3.33568	3.31526	3.49786	0.00106921	0.735373	0.00306577
PGRMC2	O15173	3.44212	3.25011	3.23059	0.268045	0.23802	-0.268778	6.57322e-05	3.22851	0.000902464
PGM1	P36871	2.02622	2.05684	1.52595	2.83683	2.65843	2.6308	0.0103013	-0.83902	0.0138338
PGLS	O95336	1.08765	1.14444	0.975586	1.89765	1.82966	2.07844	0.00063241	-0.866021	0.00226737
PGK2	P07205	0.695505	0.263811	0.587557	-0.618341	-0.530073	-1.25537	0.00742542	1.31689	0.0108684
PGK1	P00558	7.56602	7.45469	7.3534	6.52711	6.65408	6.50611	0.000309966	0.895603	0.00162903
PGAM1	P18669	6.33897	6.33277	6.06708	5.12783	5.042	5.22367	0.000426327	1.11511	0.00193418
PFDN5	Q99471	3.06914	2.81919	2.85459	4.01704	3.82752	4.05117	0.000551407	-1.05094	0.00211531
PFDN1	O60925	3.12631	2.90051	2.99266	3.99691	3.78537	4.05088	0.000844018	-0.937897	0.0026431
PFAS	O15067	NaN	-3.048	-2.96699	-0.920448	-1.46749	-0.975149	0.0036318	-1.88647	0.00656085
PEPD	P12955	-3.41319	-3.35465	-4.61914	-1.10152	-1.32531	-0.738577	0.00356141	-2.74052	0.0064895
PEBP1	P30086	6.01069	5.91898	5.96543	4.77256	4.82699	4.88804	1.17466e-05	1.13584	0.00053582
PDZD11	Q5EBL8	0.0354023	-0.473099	-0.524101	0.203407	0.328348	0.596678	0.0307486	-0.696744	0.0333442
PDLIM7	Q9NR12	-0.370863	0.033453	0.129089	1.28949	1.14971	1.40861	0.00136929	-1.35205	0.00348682
PDLIM5	Q96HC4	0.653522	0.396263	0.980703	1.96831	2.03715	2.01428	0.00145241	-1.32975	0.00359102
PDLIM4	P50479	-0.0311356	-0.229691	-0.0300922	-0.797447	-1.04989	-1.26628	0.00336681	0.940903	0.00621689
PDIA6	Q15084	5.04016	4.92904	4.96621	3.69371	3.96402	4.06161	0.00073171	1.07203	0.0024276
PDIA4	P13667	3.70142	3.97437	3.7063	5.08542	5.02427	5.26828	0.000330764	-1.33196	0.00170797
PDIA3	P30101	6.75897	6.69411	6.70297	5.23196	5.42497	5.26939	2.28486e-05	1.40991	0.000610448
PDHX	O00330	-0.974108	-0.852089	-1.19813	-2.58566	-2.35647	-2.82118	0.000714951	1.57966	0.0024157
PDHB	P11177	-3.53929	-1.9103	-1.68163	0.222782	0.00531578	0.0249233	0.0139263	-2.46141	0.0174753
PDCL	Q13371	-3.24282	-3.22377	-3.69176	-2.00854	-2.04367	-1.49798	0.00276001	-1.53605	0.00556293
PDCD6IP	Q8WUM4	1.46123	1.65531	1.83684	2.37753	2.4223	2.42268	0.00230241	-0.756377	0.00493011
PDCD6	O75340	-0.778212	-0.377369	-0.510914	-1.34791	-1.11244	-1.17131	0.00886715	0.655055	0.0123044
PDCD5	O14737	4.36937	4.12366	4.29865	5.10239	4.88689	5.28617	0.00373663	-0.827923	0.0066881
PDCD4	Q53EL6	0.62464	0.776163	0.873873	-1.89	-1.85559	-1.76158	5.9626e-06	2.59395	0.000436928
PDCD10	Q9BUL8	1.57352	1.65689	1.52998	-0.33223	-0.336063	-0.127106	1.90665e-05	1.85193	0.000559588
PCYT1A	P49585	2.1253	1.80214	1.80479	-1.71677	-2.09722	-2.05117	1.77895e-05	3.86579	0.000546325
PCMT1	P22061	3.96802	3.89852	3.86019	2.67661	2.62939	2.68271	4.05519e-06	1.246	0.000415598
PCM1	Q15154	0.93622	0.716753	0.642311	-0.904902	-1.18076	-2.92247	0.0188191	2.43447	0.0222062
PCLAF	Q15004	-1.27198	-1.33261	-1.67135	-2.45125	-3.18529	-2.38177	0.0119745	1.24745	0.0155517
PCBP3	P57721	-3.0135	-4.04718	-3.91045	-2.15676	-1.39371	-1.63234	0.0081202	-1.92944	0.0116416
PCBP2	Q15366	2.08531	2.09269	1.72275	2.94425	2.91667	3.15793	0.00195122	-1.03936	0.00438363
PCBP1	Q15365	3.77661	3.43255	3.55603	4.28773	4.40517	4.68356	0.00489682	-0.870425	0.00806007
PCBD1	P61457	0.512671	0.100557	0.298883	-2.74441	-2.6134	-1.70447	0.00157768	2.65813	0.00378839
PC	P11498	-1.32553	-1.38173	-0.723787	-0.173945	-0.313892	-0.430965	0.0199426	-0.837416	0.0231803
PAXX	Q9BUH6	0.899059	0.51234	0.582922	-0.295622	-0.791451	-0.907246	0.00391453	1.32955	0.0069321
PARP1	P09874	-2.77922	-1.07434	-1.93028	-0.19001	0.593895	-0.602627	0.0369309	-1.8617	0.0386186
PAM16	Q9Y3D7	0.784735	0.685902	1.0854	-1.86788	-1.26254	-1.99414	0.000559754	2.5602	0.00211878
PALLD	Q8WX93	-2.59945	-1.36521	-1.76609	-0.433979	-0.360758	-0.156521	0.0129223	-1.59316	0.0164812
PAICS	P22234	2.04969	2.32526	2.03071	2.95769	2.9607	2.69474	0.00476654	-0.735824	0.00789631
PAG1	Q9NWQ8	0.0673523	0.0197754	0.154278	-2.05661	-3.14561	-3.57943	0.00270756	3.00768	0.00550693
PAF1	Q8N7H5	0.418692	0.179867	0.149456	-2.03623	-1.31378	-0.892008	0.00849453	1.66334	0.0120262
PACSIN3	Q9UKS6	1.79006	1.44897	1.47637	-0.489533	-0.694202	-0.591328	6.40636e-05	2.16348	0.000897443
PACSIN2	Q9UNF0	4.05289	3.78636	3.7834	1.98485	2.47665	2.22266	0.000604719	1.64616	0.00221225
PABPN1	Q86U42	1.21823	1.46502	1.56579	2.26326	2.55885	2.58217	0.00194703	-1.05174	0.00438363
PABPC4	Q13310	-2.15971	-1.44827	-2.57167	0.552717	0.597172	0.601904	0.00129387	-2.64382	0.00337796
PABPC1	P11940	1.40106	1.75203	1.72565	3.40289	3.25352	3.6515	0.000364554	-1.80972	0.00183458
P4HA1	P13674	1.1856	1.64765	1.50597	0.0281124	-0.223762	-0.901983	0.00424677	1.81228	0.00732476
P3H1	Q32P28	0.431906	0.617048	0.663841	1.74607	1.62343	1.92928	0.000461787	-1.19533	0.00199389
OXSR1	O95747	0.143345	0.19338	-0.215494	1.30297	1.37805	1.73581	0.0015166	-1.43187	0.00369493
OTUB1	Q96FW1	1.33442	1.68815	1.67517	2.69298	2.90488	3.17903	0.00172391	-1.35971	0.00400758
OLA1	Q9NTK5	0.42494	0.905754	0.921919	1.99832	2.1603	2.33505	0.00173641	-1.41368	0.00401266
OGFR	Q9NZT2	2.79677	3.02366	2.84857	1.10632	2.16502	2.03613	0.0301908	1.12052	0.0329694
OCIAD1	Q9NX40	2.02461	1.90585	1.92463	0.427914	-0.430866	-1.06775	0.00605336	2.3086	0.00935665
NXN	Q6DKJ4	-2.67311	-2.65891	-2.91715	-0.446369	-0.956421	-0.75975	0.000285895	-2.02888	0.0016083
NUTF2	P61970	3.05956	3.40758	2.93131	1.3239	1.6935	2.04796	0.00464602	1.44437	0.00774558
NUSAP1	Q9BXS6	-1.40311	-1.40164	-1.67091	-3.50406	-3.08648	-3.28598	0.000277532	1.80029	0.0015799
NUP88	Q99567	-4.66338	-4.0184	-3.69324	-0.0510769	-0.560295	-0.0893154	0.000291624	-3.89145	0.0016083
NUP62	P37198	2.79454	2.77123	2.75637	1.7311	1.78484	1.86238	1.58843e-05	0.981273	0.00053582
NUP58	Q9BVL2	1.03899	0.927939	0.969395	-0.665602	-0.763821	-0.0839291	0.00229994	1.48322	0.00493011
NUP50	Q9UKX7	0.464193	-0.0674534	0.496147	-0.894215	-1.12116	-0.976294	0.00264127	1.29485	0.00542669
NUP153	P49790	2.46687	2.34457	2.51506	-0.698561	-0.704619	-0.714783	4.11383e-07	3.14815	0.000359185
NUMA1	Q14980	-0.617443	-0.635838	-0.457256	-1.39304	-2.13234	-1.06238	0.0405511	0.959074	0.0417154
NUFIP2	Q7Z417	2.00126	1.82764	1.68499	0.156326	0.342737	0.557093	0.000546765	1.48591	0.00211283
NUCKS1	Q9H1E3	2.66464	2.4999	2.10454	-0.253532	-0.630522	-0.0683498	0.000306415	2.74049	0.00162903
NUBP1	P53384	-2.11074	-2.69147	-2.95692	-0.96888	-1.01975	-0.680811	0.00333142	-1.69656	0.00616128
NT5E	P21589	1.96386	2.03061	2.00514	4.0664	3.86296	4.17557	2.65224e-05	-2.03511	0.000644826
NSUN2	Q08J23	-2.50799	-1.83621	-2.3613	-0.634575	-0.95632	-1.06811	0.00506349	-1.34883	0.00822909
NRGN	Q92686	-0.262388	-0.491184	-0.510511	1.02709	0.695764	0.831413	0.000522223	-1.27278	0.00207998
NRBP1	Q9UHY1	NaN	-3.27252	-3.39646	-1.86484	-1.90689	-1.64504	0.000908835	-1.52891	0.00275483
NR2C2AP	Q86WQ0	-3.70063	-3.36236	-4.09798	-2.01809	-2.08426	-2.10756	0.00152881	-1.65035	0.00371691
NPM3	O75607	-0.986872	-0.498892	0.600151	1.19984	1.61848	1.62708	0.0222339	-1.777	0.0255132
NPLOC4	Q8TAT6	-2.18468	-1.13627	-1.72103	-0.422686	0.0367184	0.357433	0.011553	-1.67115	0.0151393
NPEPPS	P55786	0.466335	1.00137	0.85512	1.81582	1.95883	1.77407	0.00313954	-1.0753	0.00594725
NOSIP	Q9Y314	-2.10153	-1.19929	-1.48306	NaN	-2.66672	-3.21232	0.0435224	1.34489	0.0442813
NOP2	P46087	-3.47456	-2.89283	-2.81271	-3.6295	-3.85013	-3.828	0.0321872	0.709173	0.0343779
NONO	Q15233	0.300943	0.744883	0.878717	1.88684	1.95094	1.7372	0.00280725	-1.21681	0.00561044
NOMO1	Q15155	-3.20669	-2.79496	-2.92544	-1.63041	-1.50095	-1.92371	0.00177633	-1.29067	0.00405929
NOL7	Q9UMY1	-2.24066	-2.35832	-2.51547	-2.85819	NaN	-3.31289	0.0366844	0.714057	0.0384461
NOL3	O60936	2.54764	2.25944	2.32733	1.65264	1.10248	1.98243	0.0420472	0.798954	0.043043
NME2	P22392	4.7298	4.86852	4.91017	3.45419	3.4428	3.2799	5.10728e-05	1.44387	0.000827805
NME1	P15531	5.43557	5.1787	5.11046	4.0717	3.80091	4.33649	0.00309048	1.17188	0.00586437
NIBAN2	Q96TA1	3.70122	3.77775	3.59485	3.03723	2.98005	2.84397	0.000700868	0.737526	0.00239228
NHP2	Q9NX24	1.54375	1.24583	1.3678	0.589569	0.0438538	0.863533	0.0257107	0.886807	0.0288227
NELFE	P18615	1.83709	1.64507	1.54099	0.869818	0.534367	0.762623	0.00193384	0.952117	0.00436517
NELFB	Q8WX92	-4.20385	NaN	-4.556	-2.57896	-2.63314	-3.24654	0.0145759	-1.56037	0.0180922
NDUFS8	O00217	0.46954	0.125986	0.409922	-1.78287	NaN	-2.55098	0.00424924	2.50207	0.00732476
NDUFS3	O75489	-1.07317	-1.32073	-1.79901	-2.81487	-3.39434	-2.72681	0.00611612	1.58104	0.00942869
NDUFB10	O96000	0.817993	0.618858	0.590275	-2.47381	-2.08968	-2.44363	2.97303e-05	3.01142	0.000693905
NDUFAF2	Q8N183	1.79152	1.6897	1.4985	-1.32596	-2.10021	-1.29871	0.000304918	3.23487	0.00162903
NDUFA8	P51970	1.27359	1.01525	1.3297	-0.643847	-0.452097	-0.359728	0.000189341	1.6914	0.00132502
NDUFA5	Q16718	1.35436	0.944719	0.701059	0.274548	-0.815107	0.145773	0.0450621	1.13164	0.0456885
NDRG1	Q92597	5.94877	5.93372	5.91498	2.86287	3.16908	3.27895	2.24896e-05	2.82886	0.000610448
NDC80	O14777	2.51382	2.1407	2.07611	-1.34358	-1.52993	-0.122248	0.00217259	3.24213	0.00473026
NCL	P19338	6.77028	6.58267	6.6619	7.43453	7.50017	7.74476	0.00123142	-0.888199	0.00331886
NCEH1	Q6PIU2	-0.572149	-0.368551	-0.230272	0.864485	0.922813	0.845716	0.000240451	-1.268	0.00150057
NCAPH	Q15003	1.25057	1.21052	0.518538	0.0554447	0.327915	0.342806	0.0423025	0.751154	0.0432664
NARS1	O43776	-1.6834	-1.06069	-1.76588	0.0773373	-0.11047	-0.2719	0.0045785	-1.40165	0.00766587
NAPG	Q99747	1.84135	1.46738	1.3278	0.882059	0.759539	0.737863	0.00924223	0.752357	0.0126593
NANS	Q9NR45	-0.755205	-0.0260315	-0.222418	0.760254	0.70858	1.2184	0.0105625	-1.2303	0.0141196
NAMPT	P43490	2.56488	2.69031	2.67916	3.71722	3.62485	3.80113	7.88462e-05	-1.06961	0.000989393
NAA15	Q9BXJ9	NaN	-2.39763	-2.37178	-1.92732	-1.58376	-1.65513	0.0163481	-0.662636	0.01977
MYL9	P24844	2.03252	2.05633	2.07532	0.827368	0.884632	1.07059	0.000110948	1.12719	0.00107897
MYL12B	O14950	5.36665	5.28245	5.3013	4.13558	4.43115	4.37071	0.000429265	1.00432	0.00193418
MYDGF	Q969H8	0.271547	0.185707	-0.142265	0.852293	1.33724	1.11747	0.00613136	-0.997337	0.0094397
MVP	Q14764	-1.30341	-0.966114	-0.955948	-0.0937328	0.447304	0.251009	0.0028155	-1.27668	0.00561044
MTDH	Q86UE4	3.5256	3.46026	3.36196	1.37828	1.76573	1.13974	0.000428611	2.02136	0.00193418
MTCH2	Q9Y6C9	-3.65078	-2.85729	-3.15826	-1.16615	-1.20525	-1.36502	0.00116904	-1.97663	0.00322523
MT2A	P02795	1.95115	1.72143	1.99196	0.823021	0.929947	0.61511	0.000924678	1.09882	0.00278975
MRRF	Q96E11	0.777945	0.685038	0.533905	-0.900362	-0.403524	-0.967249	0.00175278	1.42267	0.00403451
MRPS23	Q9Y3D9	0.711618	0.426651	0.491371	-2.12628	-3.50978	-1.89768	0.00393488	3.05446	0.00695759
MRPL54	Q6P161	-0.278654	-0.631104	-0.723398	-2.41669	-2.49109	-2.17273	0.000398183	1.81579	0.00187942
MRPL43	Q8N983	0.0599556	-0.331682	-0.329281	-2.57334	-3.18704	-2.98949	0.000259936	2.71629	0.00153901
MRPL30	Q8TCC3	-1.47973	-1.27756	-2.13028	-3.77436	-3.8485	-4.60931	0.00272234	2.4482	0.00551558
MRPL12	P52815	2.16314	2.00994	2.49099	3.11255	2.73956	3.15983	0.0157919	-0.782625	0.0192371
MRC2	Q9UBG0	-4.15649	-4.00834	-4.34467	-4.94615	-5.10786	NaN	0.00864371	0.857174	0.0121533
MPST	P25325	-0.226955	-0.0123348	-0.176556	-2.60657	-2.29947	-2.24253	6.669e-05	2.24424	0.000904968
MPRIP	Q6WCQ1	1.24614	1.31839	1.3898	-1.17895	-0.717886	-0.715565	0.000163575	2.18891	0.00129858
MPHOSPH10	O00566	-1.27724	-1.47877	-1.06877	NaN	-3.2614	-3.58994	0.00161576	2.15075	0.0038403
MMTAG2	Q9BU76	-2.73918	-2.51913	-2.6485	-3.54828	-3.94572	-4.50477	0.00870325	1.36399	0.0121796
MMP24OS	A0A0U1RRL7	2.39266	2.31274	2.20782	0.0269909	0.221777	0.345928	3.94975e-05	2.10617	0.000709133
MMAB	Q96EY8	-1.47162	-1.60167	-1.76282	-4.28822	-3.86744	-4.68009	0.00043286	2.66655	0.00194121
MLPH	Q9BV36	-1.69665	-1.31492	-1.62248	NaN	-4.78866	-5.49805	0.00130097	3.59868	0.0033889
MKI67	P46013	1.84904	1.98257	2.13858	1.40326	1.11482	0.648272	0.0165189	0.934615	0.0198943
MISP	Q8IVT2	-0.116139	-0.366716	-0.369978	-1.64679	-3.07162	-2.78075	0.00746781	2.21544	0.0108686
MIER1	Q8N108	-2.37913	-2.57414	-2.39348	-3.33425	-3.30088	-2.84157	0.0142079	0.709983	0.0177333
MIA3	Q5JRA6	0.402714	0.0927505	0.344074	-1.71639	-1.55191	-2.12684	0.000444354	2.07823	0.00194537
MIA2	Q96PC5	0.598146	0.303368	0.358824	-1.40823	-1.07217	-1.89808	0.00183975	1.87961	0.00416892
METAP2	P50579	-1.33312	-1.09708	-1.11046	0.0842819	-0.00763512	-0.183151	0.000474939	-1.14472	0.0020062
MEPCE	Q7L2J0	-3.30123	-3.24738	-3.48383	-3.69475	-4.38001	-4.41026	0.0286772	0.817527	0.0316916
MED29	Q9NX70	0.49585	0.217285	-0.138025	-0.996904	-2.04216	-0.584541	0.0410801	1.39957	0.0422011
MED28	Q9H204	-1.30016	-1.78415	-1.57257	-2.97681	-2.08992	-2.82481	0.024774	1.07822	0.0279877
MED22	Q15528	-1.31994	-1.92361	-1.76329	-3.39955	-3.09973	-3.79419	0.00285594	1.76221	0.00562987
MED15	Q96RN5	-0.423922	-0.871204	-0.593004	-1.42583	-1.99229	-1.95461	0.00664394	1.16153	0.0100957
MED11	Q9P086	-1.8213	-1.91113	-2.21904	-3.44474	-3.8208	-3.52043	0.000636293	1.6115	0.00227081
MED10	Q9BTT4	-0.54645	-1.02879	-1.4462	-2.3839	-2.82388	-2.86556	0.00508171	1.68397	0.00823661
MECP2	P51608	-1.68645	-1.7711	-1.40081	-1.09052	-1.03657	-0.703209	0.0148822	-0.67602	0.0183753
MEAK7	Q6P9B6	-2.69135	-1.59622	-2.57755	-0.884392	-1.28866	-0.458544	0.0287787	-1.41118	0.0317436
MEA1	Q16626	1.15966	0.849976	0.50815	1.82639	1.68525	2.27269	0.0135358	-1.08885	0.0170771
MDH2	P40926	2.4789	2.76563	2.81182	3.93528	4.15262	4.18985	0.000425027	-1.40714	0.00193418
MDH1	P40925	1.56171	1.80888	1.48585	2.44558	2.48451	2.69587	0.00177755	-0.923172	0.00405929
MCM2	P49736	-1.54623	-1.39342	-1.6906	NaN	-3.62167	-2.63167	0.026083	1.58325	0.029184
MCAM	P43121	2.21717	1.88837	1.95119	-0.289276	-0.874332	-0.119862	0.000608755	2.44673	0.00222005
MBP	P02686	0.865808	0.871738	0.493349	-1.45356	-1.36331	-2.67907	0.00433528	2.57561	0.00744011
MBD2	Q9UBB5	-0.716799	-1.08213	-1.09438	-3.17036	-2.99319	-2.96059	0.000120097	2.07694	0.00110136
MAVS	Q7Z434	1.5425	1.1053	0.874023	-0.734531	-1.2591	-0.818045	0.00115744	2.11117	0.00322523
MAT2A	P31153	-0.206022	0.508512	0.342747	1.06101	1.2901	1.32352	0.0119802	-1.0098	0.0155517
MARS1	P56192	-3.56838	-3.54963	-4.06699	-1.39347	-1.81703	-2.02143	0.0013805	-1.98436	0.00348944
MARCKSL1	P49006	3.13537	3.0159	3.23746	0.657269	0.22743	-0.335028	0.000559903	2.94635	0.00211878
MARCKS	P29966	5.26231	5.11033	4.94804	2.95751	2.42131	2.38806	0.000255408	2.51793	0.00153901
MAPRE1	Q15691	4.60683	4.5024	4.36698	3.28111	3.35295	3.24386	9.64439e-05	1.19943	0.00107191
MAP7D3	Q8IWC1	1.69321	1.63015	1.43298	-1.16898	-1.88136	-1.8133	0.000181795	3.20666	0.00132502
MAP1LC3B2	A6NCE7	-2.17838	-2.09316	-1.93488	1.39004	1.34311	1.71958	1.36234e-05	-3.55305	0.00053582
MANF	P55145	4.02157	3.74567	3.91548	2.91589	2.87838	3.14491	0.0013877	0.914514	0.00349772
MAGED2	Q9UNF1	-0.687384	-0.224192	-0.639069	-2.02851	-2.14632	-4.55504	0.0458548	2.39307	0.0462511
MAFF	Q9ULX9	0.208572	0.110127	0.0930424	-2.31332	-2.32025	-2.12111	5.64856e-06	2.38881	0.000436928
MAD1L1	Q9Y6D9	-1.91864	-1.98775	-1.98573	-3.14536	-2.7477	-2.76874	0.00214763	0.92323	0.00469343
MACF1	Q9UPN3	-0.400431	-0.110062	-0.345865	-1.01271	-1.33622	-0.911371	0.00681456	0.801313	0.0102597
M6PR	P20645	2.23422	1.95786	1.2037	0.47887	0.780874	0.994591	0.037714	1.04715	0.0392966
LZTFL1	Q9NQ48	1.54627	1.2539	1.26965	-0.36042	-0.265476	-0.547207	0.000156377	1.74764	0.00127617
LYRM7	Q5U5X0	0.0636139	-0.327488	-0.782741	-3.13345	-2.83105	NaN	0.00429724	2.63338	0.00738569
LUZP1	Q86V48	0.657965	0.553692	0.413372	-0.853016	-0.978346	-0.630478	0.000389696	1.36229	0.00186419
LUC7L2	Q9Y383	3.35917	3.21235	3.06971	2.28344	2.12049	2.45498	0.00190914	0.927442	0.00431776
LUC7L	Q9NQ29	2.93946	2.73438	2.78529	1.20885	1.4104	0.837192	0.00073644	1.66756	0.00243463
LTF	P02788	0.236683	0.213823	1.07633	1.71143	2.20144	2.08993	0.00959048	-1.49199	0.0130444
LTA4H	P09960	-3.61265	-1.23305	-1.59423	1.1175	0.832054	0.491921	0.0177747	-2.96047	0.0212313
LSM8	O95777	1.46305	1.89204	1.88987	3.01411	2.8643	3.06061	0.0013411	-1.23135	0.00345488
LSM6	P62312	-1.12679	-1.36876	-1.41758	NaN	-2.71783	-2.04388	0.030109	1.07648	0.0329375
LSM4	Q9Y4Z0	1.82916	1.54045	1.85979	-0.981125	-1.1931	-1.47948	7.42004e-05	2.96103	0.000962132
LSM3	P62310	1.40242	0.803617	1.13275	3.15975	2.98528	3.53455	0.000875952	-2.11359	0.0027115
LSM2	Q9Y333	-0.820648	-0.285463	-0.264576	-1.24889	-1.05471	-1.41084	0.0201798	0.78125	0.0234326
LSM14B	Q9BX40	-2.9899	-3.80519	-3.33345	-2.58226	-2.79263	-2.46931	0.0403091	-0.761443	0.0415555
LSM1	O15116	-1.28757	-1.14231	-1.07543	-0.678181	-0.564377	-0.33469	0.00566437	-0.642687	0.00890879
LRRC59	Q96AG4	4.57463	4.41002	4.4892	2.01974	1.0117	2.04197	0.0012268	2.80015	0.00331886
LRPPRC	P42704	0.828766	1.73845	1.13643	3.04903	2.83793	2.90756	0.00346805	-1.69696	0.00635356
LPXN	O60711	-1.91931	-1.73108	-2.34631	-0.247839	-0.916935	NaN	0.0256797	-1.41651	0.0288155
LNPK	Q9C0E8	-0.288948	-0.511352	-0.640799	-2.45998	-2.32373	-2.148	0.000180448	1.8302	0.00132502
LMO7	Q8WWI1	2.4919	2.38547	2.2476	1.2047	1.52581	0.968498	0.00292784	1.14199	0.00570556
LMNB2	Q03252	3.90719	3.48475	3.75951	3.23951	3.13726	3.00046	0.014033	0.591403	0.0175714
LMBRD2	Q68DH5	6.89246	6.32278	6.26541	4.64139	5.06773	4.119	0.00516215	1.88418	0.00830928
LMAN2	Q12907	1.82206	1.81783	1.79594	0.7651	0.988604	0.587265	0.000894785	1.03162	0.00273114
LIMD1	Q9UGP4	-0.635244	-0.190222	-0.70462	-1.27746	-1.30931	-2.0615	0.0264371	1.0394	0.0295236
LIMCH1	Q9UPQ0	1.51584	1.19235	1.55577	-1.37617	-0.327047	-1.40349	0.002739	2.45689	0.00553013
LGALS1	P09382	7.50197	7.32688	7.5663	8.13327	8.10535	8.39972	0.00317359	-0.747731	0.00597352
LETM1	O95202	2.22119	2.14372	2.21571	-0.329639	-0.337873	-0.0615521	1.32354e-05	2.43656	0.00053582
LEMD2	Q8NC56	2.65662	2.47893	2.4284	-1.67939	-1.27076	-2.75913	0.00059666	4.42441	0.00219904
LDLR	P01130	1.73043	1.29069	1.37705	-0.281239	-0.897945	-0.920753	0.000960726	2.16603	0.00285046
LDHB	P07195	3.90758	4.25566	3.92897	4.91427	4.94283	4.94757	0.00132797	-0.904154	0.00344386
LARP4	Q71RC2	-0.125095	-0.669243	-0.770164	-2.80755	-3.08238	-2.38468	0.00142666	2.2367	0.00356513
LAMTOR1	Q6IAA8	1.0976	1.09477	1.19081	-0.402	-0.623976	-0.187248	0.000296302	1.53214	0.0016083
LAMP2	P13473	-1.19203	0.160891	-0.228905	1.32682	1.25781	2.01445	0.0141009	-1.95304	0.0176375
LAMP1	P11279	2.16884	2.08008	2.15551	1.20926	0.798586	1.25936	0.00214645	1.04574	0.00469343
LAMB3	Q13751	-1.41533	-1.20736	-1.31134	NaN	-3.1562	-4.16413	0.0087535	2.34882	0.0121914
LACTB2	Q53H82	0.921356	0.689562	0.437717	-0.913851	-0.893732	-0.725241	0.00055074	1.52715	0.00211531
KTN1	Q86UP2	6.12236	5.88485	5.9179	3.56009	3.4829	3.46989	6.36485e-06	2.47074	0.000436928
KRT80	Q6KB66	-2.96802	NaN	-3.31831	-1.06963	-1.60855	-1.39877	0.00509257	-1.78418	0.00824276
KRT19	P08727	7.06148	6.71587	6.87746	5.46658	5.29838	5.36117	0.00017073	1.50956	0.00131972
KRT18	P05783	4.00102	3.95648	4.03773	4.92636	4.86688	4.7561	0.000102711	-0.851369	0.00107897
KRI1	Q8N9T8	2.46623	2.24744	2.16781	1.41043	1.25805	1.72633	0.00724761	0.82889	0.0106927
KPNA1	P52294	NaN	-2.6241	-2.85401	-1.30741	-1.6426	-1.44849	0.0035645	-1.27289	0.0064895
KLC2	Q9H0B6	2.69961	2.54143	2.44991	1.95993	1.05502	0.612553	0.028316	1.35448	0.0313517
KLC1	Q07866	4.07146	3.92934	3.93219	2.33119	2.4153	2.45941	1.2593e-05	1.5757	0.00053582
KIF5C	O60282	-0.0578041	-0.534855	-0.547821	-1.15709	-1.43755	-1.72125	0.00988977	1.05847	0.0133777
KIF5B	P33176	1.36066	1.91341	1.87214	2.38146	2.29688	2.30625	0.0270609	-0.612793	0.0301624
KHSRP	Q92945	6.45719	6.17601	6.22677	5.11897	5.27487	5.38494	0.000896338	1.02706	0.00273114
KCTD5	Q9NXV2	-0.627729	-0.754688	-0.956585	-3.22748	NaN	-1.97725	0.0324189	1.8227	0.034519
JAG1	P78504	-0.444277	-0.620949	-0.807011	-3.71583	-3.42914	-2.28445	0.00498347	2.51906	0.00814025
ITPA	Q9BY32	2.2251	2.01708	1.82734	0.188347	-0.195579	0.474308	0.00116073	1.86748	0.00322523
ITIH3	Q06033	-1.82672	-1.37603	-1.57704	-2.98188	-2.59852	-2.95472	0.00222682	1.25178	0.00483928
ITIH2	P19823	2.01544	2.16262	1.87838	0.175306	1.06662	1.0214	0.0137292	1.26437	0.0173023
ITGB5	P18084	-1.71115	-1.64633	-1.63211	-3.41271	NaN	-3.35229	2.49903e-05	1.7193	0.000641685
ITGAV	P06756	-2.03021	-2.10365	-2.25004	-2.80036	-3.30444	-2.44652	0.048351	0.722474	0.048559
ITGA5	P08648	2.7243	2.71385	2.35105	1.77499	1.93345	2.16739	0.0189689	0.637787	0.0223377
ITGA3	P26006	4.15699	4.33143	4.2549	3.38616	3.70841	3.5707	0.00284608	0.692683	0.00562905
ISY1	Q9ULR0	-0.370796	-0.538849	-0.69803	-1.18554	-2.62904	-1.63152	0.0429212	1.27948	0.0437458
ISG15	P05161	-2.23281	-2.41508	-1.45607	1.14853	0.737347	0.914867	0.000726587	-2.96823	0.00242482
IRGQ	Q8WZA9	2.26514	2.12935	1.98328	0.295938	0.630835	0.792931	0.000752154	1.55269	0.00246563
IRF2BP2	Q7Z5L9	1.01606	0.828228	0.518396	-0.359175	-1.51692	-2.03528	0.0154628	2.09135	0.018955
IPO7	O95373	-0.501207	0.131661	-0.253815	0.743275	1.08166	0.698706	0.008892	-1.049	0.0123096
IPO5	O00410	2.4644	2.77972	2.41549	3.27682	3.50725	3.68892	0.00473724	-0.937793	0.00787516
INPP5F	Q9Y2H2	-1.76045	-2.24152	-1.941	-1.3527	-1.13479	-1.5942	0.0324985	-0.620426	0.0345723
IMPDH2	P12268	2.90641	3.42792	3.31186	4.33696	4.23056	4.65383	0.00419435	-1.19172	0.00727528
ILF3	Q12906	0.461233	1.14825	1.33557	2.63094	2.68453	2.56698	0.00356245	-1.6458	0.0064895
ILF2	Q12905	0.595835	0.814627	0.971054	1.89606	2.05149	2.01681	0.000546578	-1.19428	0.00211283
IL6ST	P40189	-1.03805	-0.87435	-0.886087	-2.55741	-2.94	-2.80183	0.000120431	1.83358	0.00110136
IL18	Q14116	-1.23361	-1.33486	-1.53042	1.3686	1.32631	1.43474	7.75263e-06	-2.74285	0.000487074
IKBIP	Q70UQ0	3.13876	2.76425	2.90924	1.25458	1.26547	1.28301	0.000107239	1.66973	0.00107897
IK	Q13123	1.71431	1.46536	1.71493	-0.0720234	-0.162579	-0.482971	0.000236569	1.87073	0.00148861
IGFBP7	Q16270	2.05044	1.93817	1.95471	1.09012	1.24229	1.70939	0.0287413	0.633843	0.0317324
IGF2R	P11717	2.28417	2.32711	2.33703	1.04811	1.21592	1.48153	0.00110313	1.06759	0.00311708
IFIT3	O14879	2.62561	2.46104	2.16522	0.19816	0.149267	0.498583	0.000249842	2.13528	0.00152652
IDH3A	P50213	1.96488	2.2368	2.17358	0.512035	1.42602	0.791079	0.0126439	1.21537	0.0162326
IDH1	O75874	1.5584	1.38708	1.05305	-0.178215	-0.0793514	-0.223894	0.00063927	1.49333	0.00227447
ICAM1	P05362	-0.109348	-0.683933	-0.539671	-2.68174	-2.72078	-3.43775	0.00113329	2.50244	0.00318131
HYOU1	Q9Y4L1	2.6875	2.8435	2.8415	3.47229	3.4514	3.45815	0.000210064	-0.669784	0.00139287
HYI	Q5T013	1.71346	1.67716	1.83668	-2.05823	-2.07351	-0.513987	0.00318025	3.29101	0.00597641
HSPH1	Q92598	1.69207	2.27397	1.92562	2.65624	2.72443	2.56735	0.0173183	-0.685454	0.0207926
HSPG2	P98160	-3.35611	-1.74211	-2.6989	-4.16861	-3.98949	-4.27586	0.0314574	1.54561	0.0338348
HSPE1	P61604	5.95877	5.7561	5.69166	7.00972	6.72191	7.28857	0.00271973	-1.20456	0.00551558
HSPB8	Q9UJY1	-1.68958	-2.08971	-1.73571	NaN	-3.74604	-2.76928	0.0378745	1.41933	0.0393693
HSPA8	P11142	7.08549	7.07802	6.91481	8.31953	8.3022	8.51803	0.000108204	-1.35381	0.00107897
HSPA1B	P0DMV9	4.72129	4.62329	4.55315	5.37032	5.42318	5.39839	0.000116084	-0.764718	0.0010901
HSP90B1	P14625	6.24244	6.12629	6.14566	7.17545	7.36448	7.5951	0.000675	-1.20688	0.00235142
HSP90AB1	P08238	6.38137	6.617	6.31384	7.2326	7.45579	7.42066	0.00126228	-0.932282	0.00334961
HSP90AA1	P07900	5.59506	5.75231	5.5989	6.62232	6.83808	6.947	0.000443745	-1.15371	0.00194537
HSF1	Q00613	-0.700672	-1.16815	-1.58796	-2.40248	NaN	-2.6682	0.027916	1.38308	0.0309382
HSD17B10	Q99714	-2.48907	-1.3701	-1.68213	0.00697899	0.0947323	-0.12706	0.00563676	-1.83865	0.00887733
HPRT1	P00492	3.23703	3.27366	3.1181	1.98963	2.14851	2.51348	0.00359964	0.992393	0.00653251
HP1BP3	Q5SSJ5	-0.938524	-0.845266	-0.495171	-0.0117149	-0.319038	-0.180853	0.0218511	-0.589118	0.025173
HOMER3	Q9NSC5	-1.75081	-2.16652	-2.82935	-4.72406	-5.03245	-5.19385	0.00134086	2.73456	0.00345488
HNRNPUL2	Q1KMD3	-1.5485	-2.11753	-3.13903	1.67772	2.05674	1.57398	0.00116329	-4.03783	0.00322523
HNRNPU	Q00839	3.06942	3.67448	3.42196	3.99231	4.041	3.88551	0.0322275	-0.584319	0.0343779
HNRNPR	O43390	-0.348909	0.051611	0.610332	1.31532	1.22355	1.37422	0.0130379	-1.20002	0.0165743
HNRNPM	P52272	2.01828	2.46281	2.58838	3.038	2.85134	2.96043	0.030656	-0.59343	0.0332796
HNRNPL	P14866	-0.485197	0.848379	1.12651	3.09046	2.90128	3.00744	0.00747854	-2.50316	0.0108686
HNRNPF	P52597	3.85979	4.09351	4.1365	3.44438	3.45417	3.36817	0.00252592	0.607691	0.0052535
HNRNPDL	O14979	4.51305	4.15161	4.39949	3.55068	3.77791	3.96081	0.0206972	0.591581	0.0239857
HNRNPD	Q14103	5.90415	5.81627	5.87638	4.97215	5.17925	5.36121	0.00382812	0.694733	0.00681799
HNRNPC	P07910	3.5279	3.42708	3.9354	4.32114	4.44098	4.42685	0.00870415	-0.766197	0.0121796
HNRNPA3	P51991	2.41386	2.63908	2.87905	3.28626	3.60801	3.50837	0.00746766	-0.823548	0.0108686
HNRNPA2B1	P22626	5.68815	5.59154	6.02422	6.31394	6.6286	6.69299	0.0115028	-0.777212	0.0151169
HNRNPA1	P09651	4.86385	5.12433	4.87275	6.21161	6.5156	6.47402	0.000347599	-1.44677	0.00177916
HNRNPA0	Q13151	0.398159	0.705082	0.615898	1.55411	1.73735	1.65318	0.000520719	-1.07517	0.00207998
HMOX2	P30519	2.78115	2.48197	2.52268	0.732933	0.462673	0.143955	0.000380113	2.14875	0.00185032
HMGN3	Q15651	-2.93852	-3.31689	-3.54324	-1.77001	-2.25152	-1.83051	0.00480693	-1.31554	0.00794573
HMGB3	O15347	4.00682	3.83602	4.09916	3.40655	3.33335	3.39323	0.00168338	0.602954	0.00394478
HMGB2	P26583	5.4833	5.15274	5.0327	4.31469	4.56144	4.58524	0.0100622	0.735796	0.0135753
HMG20A	Q9NP66	-1.79372	-2.36707	-2.14866	NaN	-2.97512	-3.13888	0.0237912	0.95385	0.0269819
HLA-C	P10321	4.53118	4.217	4.26677	2.5342	3.07567	2.87911	0.00125298	1.50866	0.00334961
HLA-B	P01889	2.22687	2.00154	1.84437	-0.841843	-0.403826	-0.993801	0.000186413	2.77075	0.00132502
HLA-A	P04439	4.0174	3.81025	3.7518	2.33171	3.03447	2.86229	0.00784101	1.11699	0.0112829
HINT1	P49773	5.28814	5.02137	5.04845	4.35918	4.4737	4.72817	0.0122853	0.598972	0.015877
HGS	O14964	3.61147	3.42689	3.22737	1.17475	1.2484	0.593817	0.000503369	2.41625	0.00206842
HGH1	Q9BTY7	-0.0986443	-0.364761	0.0511608	-2.56531	-2.05744	-2.63397	0.000477394	2.28149	0.0020062
HEG1	Q9ULI3	-0.777662	-0.918623	-1.33452	NaN	-2.2179	-1.85452	0.0275201	1.02594	0.0305576
HEBP2	Q9Y5Z4	0.876457	0.763977	0.966639	1.6022	1.38056	1.97975	0.0130941	-0.785145	0.0166277
HEBP1	Q9NRV9	3.60735	3.49953	3.35239	2.11043	1.92948	2.03055	8.58924e-05	1.46293	0.00103566
HDGFL2	Q7Z4V5	2.64443	2.42987	2.30085	1.56162	1.74987	1.83388	0.0044422	0.743259	0.00752525
HDAC2	Q92769	1.10987	0.741833	0.533785	-0.0401173	0.162971	0.271852	0.0257521	0.663593	0.0288413
HCCS	P53701	2.20389	1.72445	1.79139	-0.754616	-0.443453	-2.33231	0.00694281	3.08337	0.0103875
HBEGF	Q99075	-2.6211	-2.75933	-3.31271	NaN	-4.64976	-4.27366	0.0145809	1.564	0.0180922
HBD	P02042	1.8626	1.51157	2.01209	-0.337538	0.10372	-0.702471	0.00158584	2.10752	0.00379236
HBA1;HBA2	P69905	4.9359	4.78966	4.72558	3.30119	3.45436	2.66516	0.00255267	1.67681	0.00529124
HARS1	P12081	0.832378	1.00801	1.14233	1.43426	1.63098	1.90995	0.0156736	-0.664158	0.019153
HADH	Q16836	NaN	-3.6098	-3.72571	-1.21582	-2.01913	-0.57197	0.02144	-2.39878	0.0247728
H4C1;H4C11;H4C12;H4C13;H4C14;H4C15;H4C16;H4C2;H4C3;H4C4;H4C5;H4C6;H4C8;H4C9	P62805	5.13104	4.90649	5.87319	6.89883	6.43679	6.37012	0.0197075	-1.265	0.0229757
H3C1;H3C10;H3C11;H3C12;H3C2;H3C3;H3C4;H3C6;H3C7;H3C8	P68431	2.14473	2.40725	3.3766	5.13252	4.88656	4.70276	0.00457515	-2.26442	0.00766587
H2BC12	O60814	5.86668	5.53731	5.83917	4.2428	4.30541	4.3451	0.000188825	1.44995	0.00132502
H2BC11	P06899	5.14767	4.76844	5.13716	3.86975	3.69115	3.96102	0.0013449	1.17712	0.00345704
H2AZ1	P0C0S5	3.46578	3.30266	3.91295	2.70394	2.38917	2.60511	0.00829796	0.994389	0.011795
H2AC4;H2AC8	P04908	1.99223	1.46642	2.38999	-0.533413	-0.961617	-0.173727	0.00204229	2.5058	0.0045304
H2AC21	Q8IUE6	0.930349	1.71455	2.7129	0.299711	0.270859	0.452551	0.0495844	1.44489	0.0495844
H2AC11;H2AC13;H2AC15;H2AC16;H2AC17	P0C0S8	4.48831	3.84578	4.57465	2.44064	1.9756	2.35382	0.00164005	2.04623	0.00385874
H1-0	P07305	2.04451	1.75637	2.0604	3.42106	3.2596	3.22498	0.000311289	-1.34812	0.00162903
GYG1	P46976	-1.58796	-2.44817	-2.61498	-0.494955	-0.528377	-1.25333	0.0224045	-1.45815	0.0256334
GUK1	Q16774	-1.28739	-1.35398	-1.0305	-2.88512	-3.03531	-3.16619	0.000145676	1.80492	0.00122732
GTSE1	Q9NYZ3	-3.37607	-3.06458	-3.2442	-4.421	-4.09617	-4.33889	0.00135276	1.05706	0.00346961
GTF2F2	P13984	1.44569	1.40021	1.20428	0.174856	-1.1531	-2.469	0.0311053	2.49914	0.0335874
GTF2F1	P35269	2.31387	2.14493	2.23827	0.17271	-0.319756	0.196728	0.000225297	2.2158	0.00144125
GSTP1	P09211	1.79911	2.37487	2.2307	4.66906	4.91035	4.93959	0.000150551	-2.70477	0.00123794
GSS	P48637	-1.93015	-1.71775	-1.34877	-0.238773	0.325235	-0.122551	0.00238803	-1.65353	0.00504352
GSPT1	P15170	0.565407	0.782078	0.559544	1.63753	1.79901	1.63949	0.000310487	-1.05633	0.00162903
GSN	P06396	1.13738	1.69581	1.31973	3.86856	3.83047	3.87114	0.000115368	-2.47241	0.0010901
GRWD1	Q9BQ67	0.58662	0.423973	0.63015	1.29071	1.47543	1.41655	0.000521061	-0.847315	0.00207998
GRPEL1	Q9HAV7	3.68313	3.39271	3.0888	1.9977	2.17585	2.38871	0.0042742	1.20079	0.00735693
GRIPAP1	Q4V328	1.10612	0.977409	0.694588	-0.56229	-0.769085	-0.287293	0.00137564	1.4656	0.00348944
GRHPR	Q9UBQ7	-1.36603	-0.707426	-0.838818	-0.447344	-0.207636	-0.0939732	0.0334606	-0.721109	0.0354021
GRB2	P62993	2.17536	1.76461	1.65007	2.88362	2.77089	3.05581	0.0044289	-1.04009	0.00752334
GPSM3	Q9Y4H4	-0.483152	-1.17918	-1.11505	-2.05414	-2.32856	-1.82829	0.012464	1.14454	0.0160547
GPKOW	Q92917	0.408897	0.672977	0.469912	-3.21201	-1.95118	-2.40297	0.0012902	3.03932	0.00337594
GPC1	P35052	-1.24157	-1.84506	-1.76003	-5.0278	-4.39122	-5.25851	0.000516713	3.27696	0.00207932
GPATCH8	Q9UKJ3	-0.422224	-0.493847	-0.786173	-2.41519	-2.29509	-2.21373	0.00015796	1.74059	0.00128013
GOT1	P17174	-1.15892	-0.282211	-0.48283	1.0166	1.15252	1.05335	0.00307138	-1.71548	0.00584715
GOSR1	O95249	-0.668356	-0.814476	-0.805021	-2.25704	-2.89374	-1.25958	0.0452197	1.37417	0.0458085
GORASP2	Q9H8Y8	0.769022	0.220211	0.241955	1.41024	1.20095	1.52149	0.00880629	-0.967163	0.012249
GON7	Q9BXV9	-0.0232239	-0.70129	-0.33909	0.29607	0.23102	0.34565	0.0314173	-0.645448	0.0338229
GOLIM4	O00461	0.549028	0.336823	0.456839	-1.11005	-0.476999	-0.598982	0.00444293	1.17624	0.00752525
GOLGB1	Q14789	0.585774	0.302149	0.178913	-2.18826	NaN	-2.62363	0.00116091	2.76156	0.00322523
GOLGA3	Q08378	2.23912	1.88347	1.77068	0.0535488	0.383736	0.20805	0.000507203	1.74931	0.00207014
GOLGA2	Q08379	1.93178	1.82799	1.75223	-0.146604	0.400238	-0.190651	0.00076965	1.81634	0.00251591
GNS	P15586	0.976156	1.23364	1.10305	-0.395861	-0.291676	0.1469	0.00213251	1.28449	0.0046779
GNG12	Q9UBI6	3.38809	3.21028	3.33669	1.36172	1.71786	1.44029	0.000114765	1.80506	0.0010901
GMPS	P49915	-2.22597	-2.66564	-3.05025	0.210884	-0.0216065	-0.293972	0.000727239	-2.61239	0.00242482
GLUD1	P00367	0.583141	1.13939	0.982376	1.57709	1.6567	1.34289	0.0306315	-0.623922	0.0332796
GLRX3	O76003	1.35981	1.75489	1.36408	2.55027	2.58757	2.92535	0.00252011	-1.1948	0.00525173
GLO1	Q04760	4.24711	4.25573	4.45398	5.22028	5.34111	5.62731	0.00146546	-1.07729	0.00360541
GLMP	Q8WWB7	-0.813372	-1.19751	-0.458414	-2.41394	-2.90456	-1.88371	0.0122997	1.57763	0.015878
GLG1	Q92896	1.96627	2.02437	1.89307	0.102982	0.0288773	0.996634	0.00718274	1.58507	0.0106509
GIGYF2	Q6Y7W6	0.721621	0.368202	0.576155	-2.48886	-2.58331	-1.67341	0.00079269	2.80385	0.00256032
GGCT	O75223	-3.05627	-3.20706	-3.05282	-2.45783	-2.10987	-2.04367	0.00284704	-0.90159	0.00562905
GET3	O43681	-1.44119	-0.297649	-0.209786	1.71913	1.75282	2.04182	0.00371568	-2.48746	0.00667107
GDI1	P31150	-1.27925	-1.51136	-1.46442	-0.0210819	0.0816822	0.152912	6.83032e-05	-1.48951	0.000916204
GC	P02774	3.54763	3.16356	3.26899	1.11696	2.29737	1.95958	0.0141611	1.53542	0.0176937
GARS1	P41250	1.19814	1.57304	1.4741	2.60448	2.43219	2.46292	0.000943533	-1.08477	0.00282446
GAPDH	P04406	6.67452	7.16258	7.0038	7.61588	7.40798	7.57204	0.0203823	-0.584999	0.0236443
GANAB	Q14697	2.17293	3.04501	2.78485	3.73874	3.86701	3.47625	0.0221993	-1.0264	0.0255132
GABARAPL2	P60520	-4.18153	-4.26053	NaN	-1.95647	-2.15306	-1.51179	0.00246032	-2.34725	0.00516402
G6PD	P11413	-1.02909	0.229649	-0.181911	1.23039	1.26737	1.14114	0.0144335	-1.54008	0.0179764
G3BP2	Q9UN86	1.51747	1.65854	1.53921	0.743519	0.756079	0.591078	0.00022051	0.874848	0.00143763
G3BP1	Q13283	4.7639	4.55211	4.73236	2.53936	2.75185	2.48282	3.77174e-05	2.09145	0.000694477
FXN	Q16595	-1.05824	-1.20945	-1.67948	-2.18261	-2.47543	-2.26932	0.00854073	0.993393	0.0120666
FUBP3	Q96I24	2.75051	2.32245	2.23015	-0.116194	-0.420706	0.162394	0.000387059	2.55921	0.00186419
FSCN1	Q16658	NaN	-1.37771	-1.48018	-2.62995	-2.70353	-2.39834	0.00270864	1.14833	0.00550693
FOSL2	P15408	-0.00780678	-0.276642	-0.206232	-0.691133	-1.44921	-0.665878	0.0456524	0.771845	0.0461267
FOSL1	P15407	0.551105	0.332563	-0.0412216	1.38929	1.45701	1.61607	0.00288432	-1.20664	0.00564765
FNBP1	Q96RU3	3.0644	2.80097	2.96095	0.488851	1.18398	0.632832	0.000645304	2.17355	0.00228896
FN1	P02751	0.661722	0.283701	0.531187	1.17302	1.51892	1.4352	0.00437367	-0.883509	0.00747302
FLYWCH2	Q96CP2	-1.34021	-1.54298	-1.40994	-2.20143	-1.89771	-2.52335	0.0150626	0.776451	0.0185423
FLNC	Q14315	4.02839	4.56629	4.42281	5.60375	5.58084	5.62245	0.00143435	-1.26318	0.00357669
FLNB	O75369	5.98761	6.48597	6.20138	8.4692	8.38482	8.62581	0.000146185	-2.26829	0.00122732
FLNA	P21333	6.28465	6.81842	6.62256	8.34575	8.2865	8.44681	0.000393246	-1.78448	0.00186552
FKBP3	Q00688	4.24413	4.08817	4.06376	3.34396	3.46827	3.70038	0.00614089	0.627817	0.00944192
FKBP2	P26885	-0.0963211	0.115213	0.429079	1.46602	1.3072	2.0973	0.00668273	-1.47418	0.0101414
FHL3	Q13643	0.172222	-0.0544663	-0.444714	-1.20515	-1.46258	-2.25327	0.0135165	1.53135	0.0170711
FHL2	Q14192	1.21866	1.56172	1.6857	-0.433498	-0.822285	-0.408571	0.000455062	2.04348	0.00197419
FEN1	P39748	0.826731	1.02817	1.03542	-0.195938	0.102001	-0.352531	0.00175751	1.11226	0.00403744
FDX2	Q6P4F2	-2.5939	-2.73356	-2.24891	-1.58657	-1.77737	-1.49855	0.00549411	-0.904623	0.00871418
FDX1	P10109	-0.437941	-1.00129	-0.495283	0.102276	-0.0223808	0.0918121	0.0186456	-0.702074	0.022046
FBLN1	P23142	-0.952505	-0.959539	-0.635437	1.12642	1.58029	1.18173	0.000274776	-2.1453	0.00157767
Fau;FAU	P62861	-0.573896	-0.956116	-0.368677	2.72141	2.29142	3.53576	0.000990467	-3.48243	0.00291152
FAM50A	Q14320	3.83212	3.65308	3.47857	2.13131	2.13923	2.25224	0.000171891	1.48033	0.00131972
FAM3C	Q92520	2.48748	2.50343	2.3681	0.350695	0.398886	0	7.72281e-05	2.20314	0.000989393
F3	P13726	3.50068	3.87867	3.44597	1.51735	1.84365	1.61129	0.000307413	1.95101	0.00162903
EXOSC6	Q5RKV6	-0.260015	-0.0725193	-0.800228	-3.50596	-2.13974	-1.78865	0.0208019	2.10053	0.0240832
EXOSC4	Q9NPD3	-4.31003	-3.41723	-3.60008	-2.78127	-2.62198	-2.78401	0.0195744	-1.04669	0.0228433
EWSR1	Q01844	4.29017	4.1857	4.12356	2.46307	3.06582	2.97808	0.00216329	1.36415	0.00471881
ETS1	P14921	-1.66281	-2.06946	-1.99716	-2.88235	-3.27326	-3.41649	0.00321986	1.28089	0.0060255
ETHE1	O95571	-1.72072	-2.29913	-2.19627	-3.08287	-3.24487	-2.79592	0.011877	0.969184	0.0154865
ETFA	P13804	0.0449161	0.458868	0.392729	0.690948	0.894758	1.21018	0.0330946	-0.633124	0.0351104
ETF1	P62495	-3.39314	-1.69963	-2.25833	-0.857161	-0.0456734	-0.568882	0.0237813	-1.95979	0.0269819
ESYT1	Q9BSJ8	0.00390625	0.863201	0.716085	1.58583	1.70501	1.31172	0.0255032	-1.00645	0.0286727
ESAM	Q96AP7	2.47919	2.23169	2.34175	-0.407692	0.750921	0.501429	0.00450755	2.06932	0.0075797
ERRFI1	Q9UJM3	0.754835	0.481571	0.511881	-0.59803	-0.3029	-0.0386505	0.00810647	0.895956	0.0116362
ERP44	Q9BS26	3.10388	2.93711	2.83845	0.292892	1.2563	1.1315	0.00270421	2.06625	0.00550693
ERO1A	Q96HE7	3.34234	3.24502	3.15671	1.78112	2.0888	2.02384	0.000286033	1.28343	0.0016083
ERH	P84090	4.69013	4.48434	4.59018	2.66319	2.46822	2.64989	2.09825e-05	1.99445	0.000597233
ERC1	Q8IUD2	1.10759	0.79331	1.00697	0.143587	-0.0242271	0.335959	0.00421345	0.817517	0.00729539
EPS8L2	Q9H6S3	2.57555	2.73891	2.43714	1.60668	1.74895	1.54566	0.000856873	0.950102	0.0026595
EPRS1	P07814	-0.482498	0.527441	0.301868	1.60935	1.5865	0.991239	0.0251458	-1.28009	0.0283528
EPN1	Q9Y6I3	1.89395	1.69163	1.77161	-1.28758	-0.238983	-0.649178	0.00127379	2.51098	0.00336063
ENTPD1	P49961	-1.2015	-1.39855	-0.795326	-0.127077	0.0246868	0.292295	0.00519682	-1.19509	0.00835357
ENPP4	Q9Y6X5	0.574898	0.419271	0.398289	-0.666426	-0.504389	0.129168	0.031144	0.811368	0.0335906
ENPP1	P22413	2.97508	2.89678	2.80844	1.28479	0.992393	1.57973	0.000801193	1.6078	0.00256866
ENOPH1	Q9UHY7	-1.3355	-2.13703	-2.24902	0.782261	0.928761	0.612038	0.000887289	-2.68154	0.00272491
ENO1	P06733	7.00477	7.23281	7.07387	8.02204	8.00537	8.12842	0.000259411	-0.948126	0.00153901
EMD	P50402	3.87229	3.65803	3.61656	1.27036	0.955544	1.02558	2.91765e-05	2.6318	0.000693905
EMC7	Q9NPA0	-1.04297	-1.01996	-0.704073	NaN	-1.60835	-2.18813	0.0324152	0.975904	0.034519
ELOC	Q15369	1.98339	1.49219	1.62741	2.8641	2.82023	3.09739	0.00195329	-1.22624	0.00438363
ELOB	Q15370	3.8797	3.65003	3.56792	2.59018	2.57783	2.71716	0.000490377	1.07082	0.00202942
ELAVL1	Q15717	-0.0429878	0.579718	0.502047	1.70967	1.67312	1.76976	0.00227849	-1.37126	0.0049011
EIF6	P56537	0.900537	1.0618	1.58051	3.40422	3.34162	3.44649	0.000434152	-2.2165	0.00194121
EIF5B	O60841	0.212645	0.505243	0.393093	0.997013	1.18532	1.0836	0.00207468	-0.718318	0.00456821
EIF5	P55010	4.20306	3.9655	3.93853	3.3344	3.08898	3.42861	0.00464247	0.751695	0.00774558
EIF4H	Q15056	4.59661	4.45328	4.39282	3.78771	3.66519	3.65332	0.000464295	0.778829	0.00199389
EIF4G2	P78344	-2.39778	-1.89102	-2.45573	-1.17752	-1.61751	-1.18726	0.0162459	-0.920747	0.0197273
EIF4G1	Q04637	3.44079	3.50957	3.38545	2.8257	3.00408	2.68133	0.00369429	0.608237	0.00664288
EIF4E	P06730	2.72576	2.55205	2.41528	1.73032	1.94913	1.8656	0.00289025	0.716012	0.00564979
EIF4A3	P38919	-1.03393	-0.0357838	0.0329304	1.06122	1.11579	0.733467	0.0226267	-1.31575	0.0258622
EIF4A2	Q14240	-0.496103	-0.439632	-0.320585	0.444374	0.352829	0.344673	0.00019335	-0.799399	0.00133514
EIF4A1	P60842	2.55875	2.96187	2.71244	3.85174	4.38536	3.67539	0.00731002	-1.22648	0.010734
EIF3K	Q9UBQ5	2.33187	2.22673	2.46508	1.0929	0.852234	1.23385	0.000612305	1.28156	0.00222605
EIF3J	O75822	3.87027	3.67576	3.54858	2.35125	2.39732	2.37418	0.000150449	1.32395	0.00123794
EIF3I	Q13347	-0.325829	0.707928	0.134388	1.71951	1.41186	1.66249	0.0104442	-1.42579	0.0139774
EIF3F	O00303	1.74593	1.6338	1.60208	2.89276	2.70698	3.02907	0.000295409	-1.21567	0.0016083
EIF3CL	B5ME19	-0.243286	0.783226	0.435951	1.40231	1.12542	1.30979	0.0378453	-0.953877	0.0393693
EIF3B	P55884	0.409628	1.10088	0.541254	1.5171	1.79961	1.64946	0.0128684	-0.971466	0.0164484
EIF2S3	P41091	1.37815	1.689	1.70204	2.42963	2.60393	2.3077	0.0032685	-0.85736	0.0060545
EIF2S1	P05198	1.37403	1.5448	1.54018	2.25258	2.34922	2.37904	0.000244803	-0.840611	0.0015196
EIF1AY	O14602	2.5986	2.32789	2.2159	1.5046	0.97928	1.6571	0.0130119	1.00047	0.0165593
EIF1	P41567	3.92562	3.88771	3.67609	3.06295	3.16318	3.28942	0.00292856	0.657954	0.00570556
EFTUD2	Q15029	-0.351303	0.276955	-0.0071106	1.31559	1.2665	1.67072	0.00286902	-1.44476	0.00563437
EEF2	P13639	4.41274	5.04108	4.75942	5.5031	5.73635	5.4357	0.0156384	-0.820635	0.01913
EEF1G	P26641	3.97421	4.40474	4.26395	5.35776	5.35751	5.34934	0.000844796	-1.14057	0.0026431
EEF1E1	O43324	-4.70067	-2.35451	-1.7141	0.083519	0.0597858	0.0415916	0.0302855	-2.98473	0.0329694
EEA1	Q15075	4.43263	4.22632	4.21846	1.52069	1.75948	1.70246	1.26402e-05	2.63159	0.00053582
ECHS1	P30084	-3.8917	-1.4066	-1.30234	0.763573	0.311419	0.397373	0.0349158	-2.691	0.0368748
EBP	Q15125	-2.94667	-3.23743	-2.57851	-0.94195	-0.640902	-0.812878	0.000535974	-2.12229	0.00211283
EAF1	Q96JC9	-1.34899	-1.43022	-1.58896	-2.03402	-2.50198	-2.65949	0.00932314	0.942438	0.0127402
DYNLL1	P63167	0.553226	0.431934	0.50861	-1.52165	-0.401423	NaN	0.0401988	1.45946	0.0414783
DYNC1LI2	O43237	-0.81468	-0.925362	-1.02406	-0.0717621	-0.0512619	-0.469023	0.00824681	-0.724017	0.0117509
DYNC1LI1	Q9Y6G9	-0.301325	-0.226059	-0.184107	0.552286	0.576075	0.827517	0.000710905	-0.889123	0.0024117
DTD1	Q8TEA8	-0.143934	-0.273701	-0.464663	-0.937279	-1.0271	-1.83832	0.0319521	0.973465	0.034178
DSTN	P60981	1.78051	1.79621	1.6113	3.62645	3.7679	3.79593	1.44984e-05	-2.00075	0.00053582
DSP	P15924	-2.7744	-2.87694	NaN	-0.909723	-1.05031	-1.34495	0.00203938	-1.72401	0.0045304
DR1	Q01658	-1.54791	-0.858189	-1.2377	0.500116	0.286388	0.623941	0.00163035	-1.68475	0.00385145
DPYSL2	Q16555	2.28802	2.81622	2.51966	3.3515	3.18675	3.59357	0.0123779	-0.835972	0.0159613
DPP3	Q9NY33	-1.13375	-0.663872	-0.804346	-0.190151	-0.0745258	-0.174942	0.00744252	-0.720782	0.0108686
DPM3	Q9P2X0	0.578117	0.45294	0.243397	-1.88869	-2.03153	-2.22523	5.6967e-05	2.4733	0.000848451
DOHH	Q9BU89	2.25823	2.2857	2.29569	1.28651	1.71444	1.92539	0.0275955	0.637765	0.0306121
DNPH1	O43598	-0.689485	-1.25639	-1.19688	-2.6791	NaN	-2.36953	0.010733	1.47673	0.0143038
DNAJC9	Q8WXX5	4.08118	3.88878	3.87336	2.26384	2.46195	2.38321	5.74358e-05	1.57811	0.000848451
DNAJC7	Q99615	-0.600594	-0.654501	-0.549086	-0.0902557	0.0682144	0.269411	0.00323146	-0.68385	0.00603378
DNAJC5	Q9H3Z4	0.318319	-0.253454	0.295412	-4.74532	-4.90911	-5.3071	3.41752e-05	5.10727	0.000694477
DNAJC17	Q9NVM6	-1.96388	-1.9439	-3.54566	-3.8121	-4.09617	-4.42702	0.0437638	1.62729	0.0444494
DNAJA2	O60884	-1.5573	-1.56692	-1.73191	0.23546	0.273367	0.155786	1.00955e-05	-1.84025	0.00053582
DNAJA1	P31689	0.640594	1.20929	0.968201	2.09577	1.93382	1.85126	0.00474457	-1.02092	0.00787612
DLST	P36957	0.0311642	-0.113258	-0.226189	1.20916	1.23299	1.43578	0.000175242	-1.3954	0.00132502
DLGAP5	Q15398	1.9004	1.77694	1.84756	-1.9261	-0.301001	-1.273	0.00314435	3.00833	0.00594725
DLD	P09622	-0.0925045	0.535685	0.0802555	1.06295	0.986702	0.644571	0.033415	-0.723597	0.035386
DKK1	O94907	0.154566	-0.173363	0.513254	-0.866627	-0.713093	-0.930139	0.008626	1.00144	0.012143
DIAPH1	O60610	-0.176336	-0.0979271	-0.0804596	0.899473	0.741701	1.02804	0.000329992	-1.00798	0.00170797
DIABLO	Q9NR28	-0.976324	-1.38218	-1.31775	-0.707416	-0.500864	-0.640732	0.0121113	-0.609079	0.0156868
DHX9	Q08211	-2.3379	-0.464977	0.0129929	1.47793	1.50721	1.34998	0.0298421	-2.375	0.0327617
DEK	P35659	5.0051	4.63806	4.72823	3.5013	3.79501	3.61912	0.00117508	1.15198	0.00323425
DDX39A	O00148	-4.44482	-3.07964	-3.53149	-2.63788	-2.42972	-1.98449	0.0400763	-1.33462	0.0413885
DDX17	Q92841	-1.59401	-1.2482	-1.51734	0.0333691	-0.436233	-0.369888	0.00268583	-1.1956	0.00550693
DDOST	P39656	NaN	-2.57032	-3.9276	-0.406267	-0.427509	-0.406679	0.0112241	-2.83547	0.0148173
DDB1	Q16531	0.476318	1.07631	0.931913	1.48755	1.86083	1.80631	0.0143868	-0.890053	0.0179374
DDAH2	O95865	3.25256	2.83196	2.93752	1.42561	1.55315	1.21025	0.000562829	1.61101	0.00211878
DCTPP1	Q9H773	0.911366	0.677502	0.884769	-0.370491	-0.17065	-0.601044	0.00113404	1.20527	0.00318131
DCTN3	O75935	0.34565	0.142246	-0.423719	-1.10868	-0.775763	-0.78364	0.0233337	0.910754	0.0265404
DCTN1	Q14203	-0.16688	-0.0650597	-0.293411	-0.745461	-0.664959	-1.36741	0.0316053	0.750827	0.0339314
DBI	P07108	5.01894	4.73708	4.7485	3.84399	3.77558	4.15696	0.00366729	0.909332	0.00661473
DAXX	Q9UER7	1.10761	0.599976	0.773089	-0.335535	-0.882227	-0.0813122	0.0107371	1.25992	0.0143038
DAG1	Q14118	1.79087	1.52415	1.41452	-1.63371	-0.891098	-0.629526	0.00121043	2.62796	0.00329925
CZIB	Q9NWV4	2.23037	2.16014	2.17439	1.33264	0.973215	1.4316	0.00259813	0.94248	0.00535692
CYCS	P99999	-0.337496	-0.167547	-0.210516	0.855541	0.992542	1.07118	0.000116764	-1.21161	0.0010901
CYB5B	O43169	3.60719	3.90395	3.40139	0.422203	0.802906	0.333031	0.000108996	3.11813	0.00107897
CYB5A	P00167	2.39697	2.33025	2.0712	0.191179	0.868973	0.454296	0.00134056	1.76133	0.00345488
CTSD	P07339	3.44936	3.6001	3.5002	4.47422	4.29899	4.70241	0.00145149	-0.975318	0.00359102
CTSB	P07858	2.4075	2.30122	2.15352	3.03618	3.02675	3.08983	0.000558243	-0.763507	0.00211878
CTNND1	O60716	1.34164	1.04913	0.89926	-0.36309	-0.286776	-0.0390778	0.00122945	1.32633	0.00331886
CTNNBL1	Q8WYA6	-3.06296	-3.07666	-3.35432	-2.20142	-1.7417	-2.09605	0.00238995	-1.15159	0.00504352
CTNNA1	P35221	4.3692	4.28518	4.15797	2.503	2.37355	2.39276	1.4837e-05	1.84768	0.00053582
CTIF	O43310	-7.83659	-8.13292	NaN	-6.87364	-7.11588	-7.29707	0.0192437	-0.889227	0.0225702
CSTB	P04080	2.81395	2.79237	2.63489	3.69347	3.4766	3.65887	0.00060207	-0.862574	0.00220948
CST3	P01034	0.307011	0.36063	0.366739	-0.701956	-0.510517	-0.645342	8.69705e-05	0.964065	0.00103566
CSRP2	Q16527	-2.07724	-1.58564	-1.42792	-2.87102	-2.49233	-2.19172	0.0414304	0.821424	0.042494
CSNK2B	P67870	0.869375	1.04076	0.911882	-2.18425	-1.86801	-0.895351	0.00270039	2.58987	0.00550693
CSNK2A2	P19784	-3.2183	-3.18653	-3.14617	-1.69116	-0.611811	0.258312	0.0113816	-2.50212	0.0149774
CSE1L	P55060	1.97518	2.29515	2.31574	3.47557	3.60723	3.68964	0.000385711	-1.39545	0.00186419
CSDE1	O75534	-0.906351	-0.392235	-0.298387	0.34374	0.787745	0.29463	0.01481	-1.0077	0.0183294
CS	O75390	-1.12244	-1.12798	-0.915407	0.865126	0.822445	0.931601	1.49565e-05	-1.92833	0.00053582
CRTC1	Q6UUV9	-1.42673	-1.63812	-1.64427	NaN	-2.4856	-2.06546	0.0302599	0.705825	0.0329694
CRKL	P46109	0.479012	0.241081	0.215181	1.47959	0.871801	2.0778	0.0313154	-1.16464	0.0337442
CRK	P46108	0.615597	0.479633	0.348951	2.80495	2.74481	3.13355	7.28076e-05	-2.41304	0.000962132
CRIP2	P52943	1.40331	1.19815	1.27668	-1.74857	-0.50078	-0.694761	0.00440128	2.27408	0.00750339
CPSF7	Q8N684	-2.01618	-1.87854	-1.45914	-3.28101	-3.62282	-3.32084	0.00123481	1.6236	0.00332033
CPSF6	Q16630	0.0973701	0.400028	0.533665	1.41136	1.29368	1.45651	0.00163422	-1.0435	0.0038528
CPOX	P36551	-0.0218639	0.318638	-0.237083	1.23629	1.30962	1.41773	0.00157011	-1.30132	0.00378839
CPNE1	Q99829	-0.2866	0.119612	-0.335447	1.81129	2.0563	1.90286	0.000202689	-2.09096	0.00135942
COX7A2	P14406	-0.471426	-1.08992	-0.955782	-2.2569	NaN	-2.01478	0.0152932	1.29679	0.0188063
COX6C	P09669	0.439789	0.215485	0.313532	-3.32315	NaN	-2.67566	0.000981476	3.32234	0.00289238
COX6B1	P14854	2.37884	2.3909	2.32805	1.12362	1.36177	1.3972	0.000261252	1.07173	0.00153901
COX5B	P10606	0.616556	0.128498	0.13735	-1.15531	-1.14602	-1.25394	0.0008543	1.47923	0.00265858
COX5A	P20674	2.49746	2.64648	2.94682	1.98271	1.77578	2.03838	0.00775196	0.764634	0.0111962
COX4I1	P13073	3.7524	3.51297	3.53964	1.69806	1.67083	1.67087	1.47532e-05	1.92175	0.00053582
COTL1	Q14019	2.98253	2.92296	2.99383	3.65942	3.64424	3.5075	0.000275789	-0.637283	0.00157767
CORO1C	Q9ULV4	-0.738171	0.469923	0.27286	2.02665	2.56884	2.19455	0.00513579	-2.26181	0.00829101
CORO1B	Q9BR76	-1.71022	-0.174765	-0.426662	0.643444	0.879772	0.630726	0.0367001	-1.48853	0.0384461
COPZ1	P61923	-0.305189	-0.0846806	-0.19438	1.0206	1.06893	1.2846	0.000215167	-1.31946	0.00141067
COPS8	Q99627	0.835537	0.737999	0.560999	-3.5797	-2.47835	-3.0079	0.000339768	3.7335	0.00174673
COPS4	Q9BT78	-1.86867	-0.327606	-1.76694	0.434338	0.51001	-0.00555992	0.0353628	-1.634	0.0372795
COPRS	Q9NQ92	-1.65048	-1.99081	-2.0096	-2.88262	-2.29034	-2.59009	0.0272512	0.70405	0.0303167
COPG1	Q9Y678	NaN	-3.67383	-2.88248	-0.805859	-0.834545	-0.970436	0.00412077	-2.40788	0.00718825
COPE	O14579	0.145466	0.282124	-0.130871	2.03979	2.04162	2.16761	0.000103082	-1.9841	0.00107897
COPB1	P53618	1.34151	1.75136	1.43641	2.52146	2.67745	2.52034	0.00138142	-1.06332	0.00348944
COMMD9	Q9P000	0.0618801	-0.480183	-0.16424	-1.83846	NaN	-2.95223	0.0175631	2.20117	0.0210217
COMMD3	Q9UBI1	-1.39245	-0.620512	-0.687674	-2.53059	-2.36524	NaN	0.0175277	1.5477	0.0210009
COL5A1	P20908	-0.212433	-0.391895	0.0446625	-1.39946	-1.2117	-1.36362	0.00121566	1.13837	0.00329925
COL3A1	P02461	-2.52812	-1.99281	-2.31745	-1.50322	-1.66096	-1.7377	0.0192654	-0.645499	0.022573
COL13A1	Q5TAT6	0.935165	0.640734	0.52368	-0.811056	-0.866747	0.0171833	0.0157178	1.2534	0.0191857
COA7	Q96BR5	-0.0954227	-0.42592	-0.685593	-2.51404	-3.02525	-3.55435	0.00160084	2.6289	0.00381261
CNPY3	Q9BT09	2.45181	2.33907	2.21955	1.53935	1.21974	1.3944	0.00112897	0.952315	0.00318131
CNN3	Q15417	5.38382	5.22339	5.13152	4.46105	4.28776	4.19672	0.000959861	0.931064	0.00285046
CNN2	Q99439	4.57153	4.23513	4.38559	3.22497	3.09536	3.19064	0.000303486	1.22709	0.00162903
CNDP2	Q96KP4	-0.292959	0.184347	0.183922	1.33678	1.20046	1.53714	0.00203461	-1.33303	0.0045304
CNBP	P62633	3.32224	3.09643	2.846	2.37137	2.48918	2.51129	0.0119265	0.630944	0.0155337
CMC2	Q9NRP2	-0.551712	-0.696962	-0.816292	-2.08017	-2.09528	-2.02818	6.36189e-05	1.37956	0.000897443
CMC1	Q7Z7K0	-2.09021	-2.27535	-1.65499	-0.483038	-1.2405	-0.706976	0.0145885	-1.19668	0.0180922
CLPX	O76031	-0.465166	-0.721407	-0.35873	-1.77087	-1.9308	-1.38257	0.00377722	1.17965	0.00674009
CLINT1	Q14677	3.8731	3.49738	3.33318	0.925489	1.26404	1.05126	0.000187995	2.48762	0.00132502
CLIC6	Q96NY7	2.44154	2.35442	2.32444	0.743999	0.92833	1.27132	0.000925135	1.39225	0.00278975
CLIC4	Q9Y696	4.82752	4.70884	4.64829	3.70924	3.95928	3.90942	0.000724119	0.868909	0.00242482
CLIC3	O95833	1.73092	1.75047	1.47445	-0.171669	-0.0272789	-0.157539	5.99809e-05	1.77078	0.000874971
CLEC16A	Q2KHT3	-0.334534	-0.0629616	-0.729939	0.79953	0.868788	1.12039	0.00383256	-1.30538	0.00681799
CKS2	P33552	1.64295	1.43754	1.40095	0.764952	0.794117	0.720407	0.00072156	0.733988	0.00242482
CKS1B	P61024	2.30225	2.36833	2.51107	1.31534	1.64285	1.77769	0.00562475	0.815254	0.00887039
CKAP5	Q14008	-1.96634	-1.96466	-2.36708	-1.62849	-1.38645	-1.29386	0.0165128	-0.663093	0.0198943
CKAP4	Q07065	6.61756	6.37188	6.40135	4.55362	4.77868	4.84496	0.000121072	1.73784	0.00110136
CKAP2	Q8WWK9	-1.53857	-1.67095	-1.72439	-3.60496	-3.9058	-4.42181	0.000677281	2.33288	0.00235234
CISD2	Q8N5K1	2.01303	1.45474	1.57753	-1.76582	-1.11988	-1.89868	0.000369825	3.27656	0.00183458
CISD1	Q9NZ45	-0.596022	-0.667017	-0.874813	-3.00548	NaN	-2.66362	0.00105173	2.12193	0.00302308
CIAPIN1	Q6FI81	1.98212	1.57532	1.58229	0.442053	0.557825	0.859074	0.00394816	1.09359	0.00696218
CIAO2B	Q9Y3D0	1.97049	1.74555	1.76057	0.963339	0.878859	1.15417	0.00162597	0.826745	0.0038489
CHMP5	Q9NZZ3	2.69103	2.03779	1.91276	1.43644	0.930445	1.58426	0.0453137	0.896812	0.0458639
CHMP1A	Q9HD42	-0.23089	-0.613871	-0.116083	0.752817	0.474169	0.788277	0.00532177	-0.992036	0.0084959
CHERP	Q8IWX8	1.18017	1.0299	0.915197	-0.458919	-1.11203	-0.844	0.000832627	1.84674	0.00264042
CHCHD3	Q9NX63	3.64258	3.54945	3.62061	0.275881	0.812887	0.167004	9.37311e-05	3.18562	0.00106259
CHCHD2P9	Q5T1J5	1.08356	0.61784	0.93403	2.07904	1.97813	2.12264	0.00119608	-1.18146	0.0032689
CHAC2	Q8WUX2	-3.73766	NaN	-4.10084	-2.44868	NaN	-1.84172	0.0375184	-1.77405	0.0391278
CGGBP1	Q9UFW8	0.593845	0.197771	0.0263615	-3.25412	-3.13301	-3.01379	4.77759e-05	3.4063	0.00080812
CFL2	Q9Y281	-0.179708	0.421698	0.0845661	0.66518	1.08555	1.32693	0.0243355	-0.917035	0.0275456
CEP55	Q53EZ4	2.27068	2.02621	1.90052	0.609911	0.128857	0.624817	0.00118926	1.61128	0.00325791
CEP170	Q5SW79	2.20412	1.98241	2.05842	0.377329	0.0973663	-0.352247	0.000780868	2.04084	0.00253837
CENPF	P49454	0.410349	0.200705	0.179844	-1.3288	-1.09083	-0.655949	0.00359134	1.28883	0.00652818
CDKN2AIP	Q9NXV6	-2.65567	-2.54017	-2.73507	-3.71745	-3.78789	-4.15843	0.001096	1.24429	0.00311199
CDCP1	Q9H5V8	-0.406738	-0.171627	-0.582611	0.191261	0.264847	0.716669	0.0185421	-0.777918	0.0219905
CDCA5	Q96FF9	-1.95957	-2.12523	-2.06258	NaN	-3.6764	-3.67995	0.000123058	1.62905	0.00110136
CDC5L	Q99459	-0.442739	-0.293888	-0.208283	-1.33286	-2.02514	-1.23889	0.00908372	1.21733	0.0124861
CDC42EP4	Q9H3Q1	-0.713209	-1.18083	-0.948589	-1.75794	-1.98096	-2.18889	0.00498738	1.02838	0.00814025
CDC42EP3	Q9UKI2	0.283457	0.00320435	0.332352	-1.24088	-1.06454	-1.05116	0.000374659	1.3252	0.00184484
CDC42EP2	O14613	0.421432	0.200008	0.188723	-0.611351	-0.744886	-0.674162	0.0003698	0.946854	0.00183458
CDC42	P60953	1.67364	2.03289	2.06534	2.73765	2.91482	2.67773	0.00410263	-0.852778	0.00716732
CDA	P32320	3.56456	3.25681	3.05638	1.81899	1.97141	2.53495	0.010825	1.18413	0.0144045
CD9	P21926	3.28375	3.03978	3.03083	0.775496	0.744636	1.24625	0.000271925	2.19599	0.00157097
CD82	P27701	0.748058	0.536726	0.470505	-1.95611	NaN	-4.61503	0.0302605	3.87067	0.0329694
CD81	P60033	0.997936	1.27689	1.28195	-1.94388	-1.48296	-1.46219	0.000104381	2.81527	0.00107897
CD74	P04233	0.8598	0.425047	0.499924	-3.15328	-2.92743	-2.53315	0.000104476	3.46621	0.00107897
CD63	P08962	-0.330406	-1.48309	-1.62343	-3.19857	-2.97556	-3.40438	0.0087504	2.04719	0.0121914
CD59	P13987	4.58758	4.46365	4.56249	2.7723	2.79834	2.76287	1.48482e-06	1.76007	0.000359185
CD55	P08174	2.21837	2.11648	2.43714	1.07882	1.11175	1.29392	0.000696867	1.09583	0.00239228
CD47	Q08722	-0.917013	-0.821463	-0.589584	-0.213619	0.0489063	0.272348	0.00894811	-0.811899	0.0123579
CD46	P15529	-0.36858	-0.75506	-0.64311	-3.11647	-3.06872	-2.65341	0.000225854	2.35728	0.00144125
CD44	P16070	5.45331	5.27375	5.38661	3.89565	3.58723	3.72335	9.35888e-05	1.63581	0.00106259
CD320	Q9NPF0	-2.96045	-3.55451	-2.85319	-2.35484	-2.57164	-1.95351	0.0429922	-0.829392	0.0437801
CD2BP2	O95400	0.403397	0.510855	0.494343	-1.68406	-1.70198	-0.745041	0.00436581	1.84656	0.00747053
CD2AP	Q9Y5K6	3.97776	3.85966	3.95031	2.09087	2.52224	2.49913	0.000419873	1.5585	0.0019291
CD151	P48509	1.74287	1.94527	1.9631	0.576052	0.809097	0.953802	0.00107737	1.1041	0.00307405
CCT8	P50990	3.07651	3.24553	3.04855	3.91287	3.99703	3.92828	0.000249166	-0.822529	0.00152652
CCT7	Q99832	0.911741	1.65724	1.77778	2.53304	2.53135	2.20335	0.02904	-0.973658	0.0319713
CCT6A	P40227	1.18754	2.06556	1.61093	2.52776	2.38638	2.31715	0.0390264	-0.789093	0.0404475
CCT5	P48643	2.56038	2.90564	2.72242	3.31832	3.38899	3.2856	0.00448623	-0.601487	0.00755474
CCT4	P50991	1.45051	2.17667	1.98571	2.90484	2.8121	2.82251	0.0112625	-0.975517	0.0148512
CCT2	P78371	3.07856	3.49019	3.31377	4.64968	4.49519	4.61915	0.000543082	-1.29383	0.00211283
CCS	O14618	-0.308647	-0.738617	-0.595413	0.932871	0.858847	1.07283	0.000440798	-1.50241	0.00194537
CCN2	P29279	-2.64814	-2.96051	-2.46488	NaN	-1.97791	-1.44728	0.0368284	-0.978579	0.0385459
CCDC9B	Q6ZUT6	0.232998	-0.027956	-0.0058651	-1.60748	-1.01154	-0.842512	0.00776998	1.22023	0.0112084
CCDC9	Q9Y3X0	0.837107	0.763393	0.53009	0.0953941	-0.531866	0.0957775	0.0227209	0.823762	0.025926
CCDC86	Q9H6F5	0.30727	0.401154	0.309864	-1.53447	-2.27572	-1.43096	0.00146385	2.08648	0.00360541
CCDC85C	A6NKD9	0.336107	-0.0967236	-0.132568	-2.26879	-2.21955	-1.66496	0.00104703	2.08671	0.00301933
CCDC47	Q96A33	2.22595	1.97646	2.1646	0.25979	1.57619	0.481512	0.0310155	1.34984	0.033545
CCDC43	Q96MW1	-1.15092	-1.26537	-1.43902	-0.185854	0.0493984	0.0619984	0.000410575	-1.26028	0.00190135
CCDC25	Q86WR0	-3.40084	NaN	-3.89053	-0.290829	-0.165014	-0.195667	0.000365041	-3.42851	0.00183458
CCDC12	Q8WUD4	1.3079	1.24673	1.10038	-0.545511	-0.80613	-0.261927	0.000481742	1.75619	0.00200783
CBX5	P45973	1.04069	0.720173	0.926275	1.47634	1.47306	1.80976	0.00906482	-0.690676	0.0124748
CBR3	O75828	1.28774	1.0633	1.06465	-1.39247	-1.08426	-1.18062	3.66379e-05	2.35768	0.000694477
CAVIN3	Q969G5	2.90399	2.55931	2.47126	-0.347448	0.484236	0.459675	0.00128647	2.44603	0.00337594
CAVIN2	O95810	2.21215	1.43619	1.47693	0.331583	0.417154	0.371448	0.00621394	1.33503	0.00951662
CAVIN1	Q6NZI2	6.20066	5.98171	5.83481	4.69889	4.75455	5.03949	0.00142629	1.17475	0.00356513
CAV2	P51636	-0.0906696	-0.799374	-0.909668	-2.21129	-4.28234	-5.12183	0.0222246	3.27191	0.0255132
CAV1	Q03135	6.04918	5.94256	5.97236	3.15004	2.9901	2.9691	1.43867e-06	2.95162	0.000359185
CAST	P20810	5.74887	5.46354	5.32488	6.61643	6.50602	5.87052	0.0361268	-0.818559	0.0380162
CASP3	P42574	-0.986677	-0.54933	-0.642107	-1.39067	-1.23689	-1.45886	0.01277	0.636101	0.0163405
CAPZB	P47756	2.40333	2.46791	2.19939	3.19139	3.27341	3.2878	0.0004904	-0.893991	0.00202942
CAPRIN1	Q14444	4.60699	4.42177	4.35498	3.47718	3.6385	3.70441	0.00107661	0.85455	0.00307405
CAPNS1	P04632	5.48586	5.43135	5.31883	3.55025	3.46334	3.48643	4.2735e-06	1.91201	0.000415598
CAPN2	P17655	2.67826	2.91294	2.70628	3.6932	3.68535	3.72406	0.000237258	-0.935043	0.00148861
CAMK1	Q14012	-1.81734	-1.60398	-1.8024	-0.852009	-1.46371	-0.669184	0.0404817	-0.74627	0.0416965
CALR	P27797	7.2491	7.14669	6.81255	7.79847	7.88553	8.02931	0.00485909	-0.834991	0.00802059
CALML3	P27482	0.758986	1.14599	0.842134	-0.658369	-0.0951481	-0.643042	0.00325457	1.38122	0.0060545
CALD1	Q05682	4.14062	3.86135	3.85012	2.61257	3.03161	2.70095	0.00182424	1.16899	0.0041418
CAD	P27708	-2.00851	-1.51037	-2.0682	-0.518639	-0.765209	-1.12118	0.013005	-1.06068	0.0165593
C5	P01031	-1.09659	-2.11273	-1.09914	0.837826	0.675671	1.06123	0.00299123	-2.2944	0.00576278
C4A	P0C0L4	-2.93529	-3.11599	-2.22498	0.488529	-0.78063	-0.593166	0.00682562	-2.46366	0.0102597
C1orf52	Q8N6N3	NaN	-4.10631	-4.10232	-1.3484	-1.79267	-0.407799	0.0115766	-2.92136	0.0151456
C11orf68	Q9H3H3	-1.20653	-1.06564	-0.933483	0.384403	-0.268742	0.752047	0.0117094	-1.35779	0.0153022
C11orf54	Q9H0W9	-1.54555	-1.4034	-1.82436	-2.29884	-2.16969	-2.55849	0.0111499	0.751238	0.0147695
BZW2	Q9Y6E2	NaN	-2.99543	-3.976	-1.33256	-1.74385	-1.49425	0.0158588	-1.96216	0.0192985
BUD13	Q9BRD0	-0.807915	-0.93985	-0.506491	-1.68629	-1.65698	-1.68541	0.00198167	0.924808	0.00443029
BUB3	O43684	-0.414772	-0.130995	0.457888	1.01607	1.06956	0.972086	0.015404	-1.04853	0.0189027
BTF3	P20290	3.98328	3.77399	3.46107	2.43652	2.15615	2.94621	0.0113839	1.22649	0.0149774
BST2	Q10589	2.07805	1.58319	1.77325	-0.459948	-0.572676	-1.0539	0.000417788	2.50701	0.00192711
BSG	P35613	6.10657	5.8463	5.7946	4.01682	4.23036	4.45974	0.000467559	1.68018	0.00199389
BRK1	Q8WUW1	1.73148	1.45615	1.59854	-0.0870552	0.301817	-0.105101	0.00054592	1.55884	0.00211283
BRI3BP	Q8WY22	-1.51363	-1.94486	-2.12374	NaN	-3.95574	-4.10855	0.00287271	2.1714	0.00563437
BRD4	O60885	1.09125	0.833178	0.955881	-2.10442	-2.50104	-1.60129	0.000363699	3.02902	0.00183458
BOLA2;BOLA2B	Q9H3K6	1.17181	1.29532	0.93153	2.9561	2.72829	3.17685	0.000409813	-1.82086	0.00190135
BOD1L1	Q8NFC6	1.43759	1.03215	1.11337	0.0647964	-0.642469	-0.27573	0.00345857	1.47884	0.00634614
BNIP3L	O60238	-1.16375	-1.31342	-1.54184	NaN	-2.69302	-2.48692	0.00447188	1.2503	0.00755474
BNIP3	Q12983	0.531931	0.294977	0.433046	-5.00013	NaN	-5.42633	7.40099e-05	5.63321	0.000962132
BLVRA	P53004	-2.08449	-1.87361	-1.67823	-0.90609	-0.587358	-0.577793	0.00172811	-1.18836	0.00400934
BLOC1S5	Q8TDH9	-0.799215	-0.872639	-0.832722	-3.7477	NaN	-2.18537	0.0353172	2.13168	0.037265
BIN3	Q9NQY0	0.394049	0.447578	-0.0540543	NaN	-2.82531	-3.71057	0.00281724	3.53046	0.00561044
BIN1	O00499	0.754751	0.611	0.492378	-1.17332	-0.452074	-1.06367	0.00306223	1.51573	0.00584715
BID	P55957	1.71604	1.68333	1.54017	0.497179	0.416983	0.901386	0.00283194	1.04133	0.00562054
BICD2	Q8TD16	1.00734	0.769865	0.898125	-0.320704	0.0859432	0.202154	0.00640173	0.902645	0.00977856
BET1L	Q9NYM9	-1.03997	-1.2714	-1.40525	-2.99087	-2.67132	-2.9314	0.000359945	1.62566	0.00183431
BET1	O15155	0.402613	0.19146	0.0757523	-2.01622	-2.33073	NaN	0.000776851	2.39675	0.00253236
BCLAF1	Q9NYF8	3.36242	3.09718	3.11477	0.918087	1.26861	1.3572	0.000225841	2.01016	0.00144125
BCL2L1	Q07817	1.58179	1.42852	1.32163	0.0515575	0.425898	0.238649	0.000794205	1.20528	0.00256032
BCL10	O95999	0.709633	0.271955	0.394444	-1.07863	-0.753263	-0.31509	0.0102337	1.17434	0.0137589
BCCIP	Q9P287	-0.25783	-0.082552	0.391369	1.86426	1.72579	2.03355	0.00095831	-1.85754	0.00285046
BCAS2	O75934	2.5791	2.37858	2.24222	1.35605	1.1088	1.02091	0.000906067	1.23805	0.00275359
BCAP31	P51572	5.05124	4.86228	4.82629	1.90564	1.79273	1.74706	3.25598e-06	3.09813	0.000415598
BAX	Q07812	3.1448	2.8447	2.83564	0.182837	0.774857	0.553747	0.000261885	2.4379	0.00153901
BASP1	P80723	6.15406	5.93718	5.8836	3.75939	3.34032	3.09922	0.000246877	2.59197	0.00152437
BAP18	Q8IXM2	0.522335	0.471706	0.609846	-0.192635	-0.190659	-0.136391	9.01459e-05	0.707857	0.00106259
BAIAP2	Q9UQB8	1.02438	0.790108	0.941257	-1.55164	-1.68286	-0.380451	0.00717849	2.12356	0.0106509
BAG6	P46379	2.69862	2.59751	2.53413	1.27783	1.35418	1.41818	3.63427e-05	1.26002	0.000694477
BAG2	O95816	4.43094	4.01056	4.0007	2.76855	2.56896	2.54963	0.000657503	1.51835	0.00231116
BAD	Q92934	0.712076	0.649839	0.340958	-3.00279	-1.64358	NaN	0.0119655	2.89081	0.0155517
ATXN2L	Q8WWM7	2.20774	1.9832	1.90053	-0.0147171	-0.0750904	-0.283773	6.18181e-05	2.15502	0.000890638
ATP6V1G1	O75348	1.9038	1.86242	1.42272	0.575422	0.45071	0.580481	0.00170927	1.19411	0.00399636
ATP6V1E1	P36543	1.22585	1.63785	1.52427	-1.23692	-0.984518	-1.42308	0.000110731	2.6775	0.00107897
ATP5PO	P48047	-1.92422	-2.00638	-1.93456	-0.460054	-0.857758	-1.27359	0.00989284	-1.09125	0.0133777
ATP5PB	P24539	-2.15559	-1.8805	-1.67159	-1.43615	-0.924118	-1.34517	0.034078	-0.667414	0.0360226
ATP5MK	Q96IX5	0.0799828	-0.224171	-0.258734	-2.22379	-2.57777	-2.13724	0.000226006	2.17863	0.00144125
ATP5F1D	P30049	2.40489	2.17373	2.36115	3.62274	3.4077	3.65472	0.000287412	-1.24846	0.0016083
ATP5F1B	P06576	3.56505	3.83297	3.59866	5.75254	5.72689	6.17223	0.00018632	-2.21832	0.00132502
ATP5F1A	P25705	1.85968	2.25172	2.1211	3.27477	3.26763	3.21254	0.000552844	-1.17415	0.00211531
ATP2A2	P16615	-0.0292378	0.48951	0.455698	2.00106	1.87154	1.81965	0.000828094	-1.59209	0.0026404
ATP1B3	P54709	2.28159	1.82167	1.60875	NaN	-1.19778	-0.956316	0.00162036	2.98105	0.00384342
ATP1A1	P05023	3.5563	3.68328	3.39941	4.56678	4.89195	4.74211	0.000681037	-1.18728	0.00235837
ATL3	Q6DD88	-0.500921	-0.262154	-0.342228	0.361248	0.47043	0.73662	0.00248928	-0.8912	0.00521543
ATIC	P31939	0.0904408	0.522524	0.108677	1.70725	1.53013	1.79904	0.00088204	-1.43826	0.00271968
ATG5	Q9H1Y0	-1.07915	-1.26107	-0.828773	-3.48783	-3.34212	-3.01257	0.000294007	2.22451	0.0016083
ASPSCR1	Q9BZE9	-5.87539	-5.59232	NaN	-4.19881	-4.59662	-4.35374	0.00513659	-1.3508	0.00829101
ASPH	Q12797	-1.38468	-1.23411	-1.81594	-3.75326	-2.33299	-2.98801	0.0256247	1.54651	0.0287816
ASF1B	Q9NVP2	-3.23573	-3.33283	-3.30053	-2.2689	-2.27653	-2.27985	3.83885e-06	-1.0146	0.000415598
ARPC5L	Q9BPX5	2.04186	1.78847	1.59504	0.727135	0.490622	0.699911	0.00143903	1.16923	0.00358069
ARPC1A	Q92747	NaN	-3.74823	-3.15981	-1.79316	-2.00222	-1.65687	0.00764455	-1.6366	0.0110548
ARL6IP5	O75915	-1.29298	-1.08109	-1.14301	-0.579822	-0.317019	-0.388115	0.00178106	-0.74404	0.00405929
ARHGEF1	Q92888	-2.82234	-2.33153	-2.99686	-3.37421	-3.6176	-4.45227	0.045433	1.09779	0.0459448
ARHGDIB	P52566	2.34696	2.58951	2.3794	3.09501	3.15214	3.37381	0.00252996	-0.768365	0.0052535
ARHGAP1	Q07960	-4.11557	-3.17324	-3.22448	-0.450781	-0.0873146	0.035656	0.00059734	-3.33695	0.00219904
ARGLU1	Q9NWB6	0.279429	0.164099	0.550419	-1.70928	-1.45558	-1.76553	0.000187254	1.97478	0.00132502
ARFIP2	P53365	-0.48563	-0.587622	-0.821619	-2.36137	-2.17927	-2.01911	0.000376294	1.55496	0.00184511
ARFIP1	P53367	1.90048	2.12789	2.22387	0.562527	0.456156	0.835918	0.000587609	1.46588	0.00218388
ARFGAP3	Q9NP61	-2.76342	-2.77722	-2.54474	NaN	-2.24079	-1.86	0.0331584	-0.64473	0.0351461
ARF4	P18085	0.514967	0.939821	0.607962	1.3783	1.73109	1.71751	0.00598686	-0.921386	0.00929078
ARCN1	P48444	0.842581	1.23209	1.25363	2.10257	2.20498	1.79167	0.00716699	-0.923638	0.0106509
APRT	P07741	-0.878313	-0.929344	-1.13964	0.543854	0.176479	0.357185	0.000540722	-1.34161	0.00211283
APP	P05067	1.51343	1.03738	1.46035	-0.0233669	0.689983	0.644171	0.030825	0.900125	0.0333699
APOO	Q9BUR5	0.665237	0.44141	0.0675392	-2.17608	-2.68085	-1.84109	0.000940717	2.62407	0.00282446
APOH	P02749	0.717028	0.292139	0.344927	-1.44743	-0.547544	-2.61572	0.0316409	1.98826	0.0339341
APOE	P02649	1.67984	1.48755	1.59691	0.415079	0.511446	0.36693	7.86575e-05	1.15695	0.000989393
APOC3	P02656	0.687406	0.191648	0.303146	-1.68935	-0.456205	-1.78648	0.0198224	1.70475	0.0230636
APOC2	P02655	-2.03718	-2.10695	-1.89762	-1.38007	-1.20634	-1.1333	0.00126579	-0.774017	0.00334961
APOA1	P02647	1.39991	1.572	1.18022	-0.848211	-1.83926	-0.630724	0.00305374	2.49011	0.00584715
APMAP	Q9HDC9	-1.80222	-1.18417	-1.55209	0.264587	0.623667	0.554558	0.000693429	-1.99376	0.00239228
APLP2	Q06481	2.82295	2.56215	2.43596	0.908117	1.05669	0.726345	0.000326376	1.70997	0.00170036
API5	Q9BZZ5	1.38925	1.51962	1.37308	0.31908	0.900274	0.397181	0.00911982	0.88847	0.0125173
APEH	P13798	-2.89343	-2.34809	-2.31621	-1.16087	-1.23721	-0.956915	0.00240518	-1.40092	0.0050665
AP2B1	P63010	-2.27246	-0.858276	-0.936123	-0.248737	0.412319	0.113872	0.0435623	-1.4481	0.0442832
ANXA3	P12429	3.52773	3.65929	3.39646	4.32157	4.39964	4.47163	0.00057197	-0.869788	0.00214627
ANXA11	P50995	-1.26133	-1.66312	-1.28041	0.178549	0.345953	-0.58515	0.0118296	-1.3814	0.015442
ANTXR2	P58335	-2.49093	-2.40563	-2.12707	-1.31414	-1.1593	-0.637838	0.00494011	-1.30412	0.00809706
ANLN	Q9NQW6	-0.207611	-0.325705	-0.348246	-0.685726	-0.979008	-1.06735	0.00747744	0.61684	0.0108686
ALDOA	P04075	5.86953	6.03407	5.95039	6.57276	6.62947	6.76027	0.000653102	-0.702836	0.00230961
ALCAM	Q13740	4.57446	4.63115	4.57754	2.56618	2.61588	2.37591	1.03733e-05	2.07506	0.00053582
ALB	P02768	8.61719	8.14987	8.36954	7.42768	8.03553	7.30189	0.0400224	0.790505	0.0413695
AKT1S1	Q96B36	0.773611	0.948431	0.829641	0.0896435	0.0114441	0.643337	0.0427217	0.60242	0.0436187
AKR1B1	P15121	NaN	-2.2981	-3.1556	0.294481	0.304575	0.0719509	0.00306422	-2.95052	0.00584715
AKAP8L	Q9ULX6	0.896692	0.679705	0.644449	-0.127491	-0.131552	-0.180998	0.000389771	0.886962	0.00186419
AKAP8	O43823	0.898718	0.585468	0.270702	-1.57554	-1.41502	-1.36112	0.000451597	2.03552	0.00196647
AKAP2	Q9Y2D5	4.35898	4.13609	4.0357	3.46423	3.50962	3.53396	0.00231022	0.674317	0.00493545
AK6	Q9Y3D8	-2.71549	-2.50431	-2.98162	-1.18404	-1.27046	-0.301628	0.00586587	-1.8151	0.0091273
AK4	P27144	2.57194	2.51515	2.56148	0.687386	1.00029	0.229523	0.00104576	1.91045	0.00301933
AK2	P54819	2.86672	3.14974	3.04912	1.65437	1.97976	1.93614	0.000892952	1.1651	0.00273114
AK1	P00568	3.37975	3.37654	3.17758	2.43621	2.08294	2.04366	0.00136524	1.12368	0.00348682
AIMP1	Q12904	3.67523	3.27278	3.32778	2.48856	2.32075	2.53455	0.00232055	0.97731	0.00494176
AHSA1	O95433	-1.18992	-0.810869	-0.871113	-0.356977	0.0464172	0.282841	0.0126933	-0.948061	0.0162603
AHNAK2	Q8IVF2	4.8036	4.64882	4.81787	0.659409	1.48607	0.747877	0.000143922	3.79231	0.00122596
AHNAK	Q09666	10.5783	10.3253	10.541	8.17408	8.24446	8.57907	0.000129905	2.14899	0.00113181
AHCY	P23526	2.18	2.5832	2.44695	3.15262	3.36887	3.21009	0.00338254	-0.840477	0.00622621
AFP	P02771	1.89948	1.4749	2.22408	3.00853	2.86011	2.84439	0.00964017	-1.03819	0.0130944
AFAP1L2	Q8N4X5	-2.19308	-2.23248	-2.32397	-4.10583	-4.04824	-3.72065	0.000171612	1.70839	0.00131972
ADSS2	P30520	-0.52194	-0.545862	-0.973122	0.0557499	-0.0309734	0.300091	0.0111865	-0.788597	0.0148011
ADK	P55263	-1.83129	-1.4902	-1.11188	-0.782576	-0.492107	-0.773952	0.0254257	-0.794911	0.0286131
ADGRE5	P48960	5.05168	4.86922	4.7318	3.82767	3.83817	4.39521	0.0144769	0.863887	0.0180112
ADGRE2	Q9UHX3	0.164518	0.00288773	-0.0757008	-1.53918	-1.2613	-1.44099	0.000179402	1.44439	0.00132502
ADAM15	Q13444	-1.82033	-2.22901	-1.9428	-3.71464	-3.81557	-4.29588	0.000848221	1.94465	0.00264672
ACYP1	P07311	0.319267	-0.0564041	-0.0606136	1.29085	1.37568	1.50443	0.000707349	-1.32291	0.00240664
ACTR3	P61158	1.01574	1.69512	1.44637	2.34058	2.41995	2.32412	0.00825875	-0.975807	0.0117536
ACTR2	P61160	-1.94093	-1.125	-1.17032	0.596682	0.646626	0.506886	0.00173501	-1.99548	0.00401266
ACTR1A	P61163	-0.279686	0.230219	-0.0324345	0.823242	1.25058	0.938593	0.00611371	-1.03144	0.00942869
ACTN1	P12814	5.12417	5.28571	5.05263	5.87401	5.90257	6.16141	0.00196471	-0.825165	0.00440081
ACTB	P60709	8.53267	8.50994	8.35353	9.08346	8.7793	9.29962	0.021677	-0.588744	0.0250219
ACIN1	Q9UKV3	3.79765	3.50622	3.77734	2.38333	2.42444	2.85071	0.00294946	1.14091	0.00571764
ACBD5	Q5T8D3	1.12986	1.16806	1.06663	0.16671	-0.970724	-2.39504	0.0419689	2.18787	0.0430006
ACAT1	P24752	-0.594633	-0.051197	-0.741306	0.839836	0.994862	0.676474	0.00477027	-1.29944	0.00789631
ACADVL	P49748	NaN	-3.65766	-3.22679	-2.0117	-2.1716	-2.12621	0.00440431	-1.33906	0.00750339
ABHD14B	Q96IU4	-1.03628	-0.997004	-1.20728	0.230776	-0.0542793	0.361403	0.000814629	-1.25949	0.00260458
ABCF1	Q8NE71	0.499703	0.931612	1.0605	0.0550423	-0.060339	-0.387877	0.0111046	0.961662	0.0147262
ABCE1	P61221	-0.815655	-1.21368	-1.13456	0.179201	0.387464	-0.127434	0.00338036	-1.20104	0.00622621
AASDHPPT	Q9NRN7	-4.73867	-4.14463	-6.25731	-3.21425	-2.5041	-2.8846	0.0301151	-2.17922	0.0329375
AARS1	P49588	-1.24545	-0.508543	-0.698881	0.139799	0.584818	0.264095	0.0112157	-1.14719	0.0148173
A2M	P01023	-0.137896	-0.345932	0.00777245	1.30687	1.91205	1.23827	0.00228046	-1.64441	0.0049011
	Q9BQE5	-0.799242	-0.919512	-1.04479	-3.35758	-3.59512	-3.37577	1.7276e-05	2.52164	0.000546325
	Q8NBT2	1.55951	1.50897	1.40604	0.623171	1.04935	0.722387	0.00707756	0.6932	0.0105756
	O00170	1.4099	1.01388	1.00104	0.153887	-0.103188	0.332012	0.0053205	1.01403	0.0084959
	Q99871	-3.04949	-3.39493	-3.36106	-4.51382	-4.64305	NaN	0.00315382	1.30994	0.00595551
	Q15170	-0.673447	-0.916285	-0.946306	NaN	-2.02516	-2.5895	0.00868369	1.46199	0.0121796
	P11586	1.13289	1.59055	1.64383	3.16268	2.98052	3.01372	0.000742008	-1.59655	0.00244611
	P49411	0.743725	1.79652	1.51053	2.93552	2.80188	2.61046	0.0120158	-1.43236	0.0155805

## Sheet: Correlation
The correlation of differentially expressed N-glycans in EVs and cells under normoxic and hypoxic conditions and dysregulated N-glycosylation-related proteins in cells (Enriched proteins from cell samples related to asparagine N-linked glycosylation and glycolysis and gluconeogenesis are presented, based on GSEA.Pearson coefficient cut-offs set at ≥ 0.8 or ≤ −0.8.).
Protein	Glycan_Cell	Correlation			Protein	Glycan_EV	Correlation
DPM3	H3N3F1S1	-0.852774			GOLGB1	H3N3F1S1	-0.817424
GOLGB1	H5N4F0S0	0.891829			GOLGB1	H4N3F1S2	0.833821
DPM3	H5N4F0S0	0.8513			DPM3	H4N3F1S2	0.919951
PPP6R1	H5N4F0S0	0.875055			GOLGB1	H6N4F1S1	-0.93232
GOLGB1	H3N5F1S0	-0.807656			DPM3	H6N4F1S1	-0.921925
DPM3	H3N5F1S0	-0.879157			PPP6R1	H6N4F1S1	-0.98937
PPP6R1	H3N5F1S0	-0.833659			GOLGB1	H8N4F1S0	0.942106
BET1	H3N5F1S0	-0.929603			DPM3	H8N4F1S0	0.91704
GOLGB1	H5N3F2S0	0.84054			PPP6R1	H8N4F1S0	0.817127
DPM3	H5N3F2S0	0.853996			BET1	H8N4F1S0	0.842764
BET1	H5N3F2S0	0.822596			GOLGB1	H5N4F3S1	-0.889106
MIA3	H5N3F2S0	0.882901			DPM3	H5N4F3S1	-0.873662
GOLGB1	H6N3F1S0	0.899257			PPP6R1	H5N4F3S1	-0.987728
DPM3	H6N3F1S0	0.859165			BET1	H5N4F3S1	-0.884602
MIA3	H6N3F1S0	0.901024			MIA3	H5N4F3S1	-0.87966
MIA2	H6N3F1S0	0.901271			GOLGB1	H5N7F1S0	-0.931218
GOLGB1	H4N4F0S1	0.949024			DPM3	H5N7F1S0	-0.921471
DPM3	H4N4F0S1	0.993185			BET1	H5N7F1S0	-0.868559
PPP6R1	H4N4F0S1	0.865493			MIA3	H5N7F1S0	-0.937037
BET1	H4N4F0S1	0.978073			MIA2	H5N7F1S0	-0.947084
MIA3	H4N4F0S1	0.980836			GOLGB1	H4N5F4S1	-0.87476
MIA2	H4N4F0S1	0.961316			DPM3	H4N5F4S1	-0.904298
GOLGA2	H4N4F0S1	0.956478			PPP6R1	H4N5F4S1	-0.884122
GOLGB1	H7N3F0S0	0.813279			BET1	H4N5F4S1	-0.925994
DPM3	H7N3F0S0	0.87362			MIA3	H4N5F4S1	-0.91554
BET1	H7N3F0S0	0.880297			MIA2	H4N5F4S1	-0.888435
MIA3	H7N3F0S0	0.868237			GOLGA2	H4N5F4S1	-0.887072
MIA2	H7N3F0S0	0.823825			GOLGB1	H4N6F5S0	-0.872847
GOLGA2	H7N3F0S0	0.849223			DPM3	H4N6F5S0	-0.943225
CD59	H7N3F0S0	0.903204			PPP6R1	H4N6F5S0	-0.893227
GOLGB1	H5N5F0S0	0.947815			BET1	H4N6F5S0	-0.970765
DPM3	H5N5F0S0	0.943969			MIA3	H4N6F5S0	-0.899955
PPP6R1	H5N5F0S0	0.873258			MIA2	H4N6F5S0	-0.868751
BET1	H5N5F0S0	0.900047			GOLGA2	H4N6F5S0	-0.910348
MIA3	H5N5F0S0	0.963231			CD59	H4N6F5S0	-0.954088
MIA2	H5N5F0S0	0.951859			GOLGB1	H4N6F4S1	0.940301
GOLGA2	H5N5F0S0	0.957782			DPM3	H4N6F4S1	0.946681
CD59	H5N5F0S0	0.955198			BET1	H4N6F4S1	0.881185
BET1L	H5N5F0S0	0.931278			MIA3	H4N6F4S1	0.956142
GOLGB1	H9N2F0S0	0.890941			MIA2	H4N6F4S1	0.953514
DPM3	H9N2F0S0	0.890883			GOLGA2	H4N6F4S1	0.9308
PPP6R1	H9N2F0S0	0.804822			CD59	H4N6F4S1	0.932104
BET1	H9N2F0S0	0.840242			BET1L	H4N6F4S1	0.909329
MIA3	H9N2F0S0	0.90558			GOLGB1	H4N4F3S3	0.849404
MIA2	H9N2F0S0	0.893447			DPM3	H4N4F3S3	0.937066
GOLGA2	H9N2F0S0	0.903944			PPP6R1	H4N4F3S3	0.874595
CD59	H9N2F0S0	0.900767			BET1	H4N4F3S3	0.985679
BET1L	H9N2F0S0	0.866652			MIA3	H4N4F3S3	0.899715
TRAPPC3	H9N2F0S0	0.882053			MIA2	H4N4F3S3	0.858196
GOLGB1	H7N3F1S0	0.979184			GOLGA2	H4N4F3S3	0.881828
DPM3	H7N3F1S0	0.909287			CD59	H4N4F3S3	0.952196
PPP6R1	H7N3F1S0	0.873535			BET1L	H4N4F3S3	0.920743
BET1	H7N3F1S0	0.827012			TRAPPC3	H4N4F3S3	0.896697
MIA3	H7N3F1S0	0.954465			GOLGB1	H5N4F2S3	0.887908
MIA2	H7N3F1S0	0.976881			DPM3	H5N4F2S3	0.954232
GOLGA2	H7N3F1S0	0.961533			BET1	H5N4F2S3	0.926781
CD59	H7N3F1S0	0.903863			MIA3	H5N4F2S3	0.921611
BET1L	H7N3F1S0	0.931541			MIA2	H5N4F2S3	0.90488
TRAPPC3	H7N3F1S0	0.93699			GOLGA2	H5N4F2S3	0.887301
TMED9	H7N3F1S0	0.901532			CD59	H5N4F2S3	0.930094
GOLGB1	H5N4F2S0	0.973642			BET1L	H5N4F2S3	0.896539
DPM3	H5N4F2S0	0.942937			TRAPPC3	H5N4F2S3	0.84088
PPP6R1	H5N4F2S0	0.951198			TMED9	H5N4F2S3	0.938516
BET1	H5N4F2S0	0.902832			GOLGB1	H5N5F3S2	-0.807955
MIA3	H5N4F2S0	0.957631			DPM3	H5N5F3S2	-0.806773
MIA2	H5N4F2S0	0.961434			PPP6R1	H5N5F3S2	-0.951742
GOLGA2	H5N4F2S0	0.985977			BET1	H5N5F3S2	-0.841104
CD59	H5N4F2S0	0.952526			MIA3	H5N5F3S2	-0.816743
BET1L	H5N4F2S0	0.965179			GOLGA2	H5N5F3S2	-0.858944
TRAPPC3	H5N4F2S0	0.98308			CD59	H5N5F3S2	-0.860584
TMED9	H5N4F2S0	0.952737			BET1L	H5N5F3S2	-0.854408
DYNLL1	H5N4F2S0	0.984282			TRAPPC3	H5N5F3S2	-0.914602
GOLGB1	H5N4F0S1	0.959826			TMED9	H5N5F3S2	-0.841085
DPM3	H5N4F0S1	0.923347			DYNLL1	H5N5F3S2	-0.89884
PPP6R1	H5N4F0S1	0.955777			GOLGB1	H4N6F5S1	-0.940146
BET1	H5N4F0S1	0.895608			DPM3	H4N6F5S1	-0.99016
MIA3	H5N4F0S1	0.96286			PPP6R1	H4N6F5S1	-0.883021
MIA2	H5N4F0S1	0.95803			BET1	H4N6F5S1	-0.988788
GOLGA2	H5N4F0S1	0.968725			MIA3	H4N6F5S1	-0.958554
CD59	H5N4F0S1	0.947902			MIA2	H4N6F5S1	-0.945059
BET1L	H5N4F0S1	0.9558			GOLGA2	H4N6F5S1	-0.948916
TRAPPC3	H5N4F0S1	0.982364			CD59	H4N6F5S1	-0.978284
TMED9	H5N4F0S1	0.929675			BET1L	H4N6F5S1	-0.974376
DYNLL1	H5N4F0S1	0.976122			TRAPPC3	H4N6F5S1	-0.932229
PDIA3	H5N4F0S1	0.959452			TMED9	H4N6F5S1	-0.988702
GOLGB1	H5N4F3S0	0.951605			DYNLL1	H4N6F5S1	-0.8603
DPM3	H5N4F3S0	0.92051			PDIA3	H4N6F5S1	-0.971135
PPP6R1	H5N4F3S0	0.885139			DPM3	H7N5F3S1	-0.88809
BET1	H5N4F3S0	0.860872			BET1	H7N5F3S1	-0.904069
MIA3	H5N4F3S0	0.921224			MIA3	H7N5F3S1	-0.848646
MIA2	H5N4F3S0	0.936035			MIA2	H7N5F3S1	-0.805885
GOLGA2	H5N4F3S0	0.956785			GOLGA2	H7N5F3S1	-0.832411
CD59	H5N4F3S0	0.911705			CD59	H7N5F3S1	-0.898729
BET1L	H5N4F3S0	0.930035			BET1L	H7N5F3S1	-0.835703
TRAPPC3	H5N4F3S0	0.93252			TRAPPC3	H7N5F3S1	-0.821949
TMED9	H5N4F3S0	0.926287			TMED9	H7N5F3S1	-0.892724
DYNLL1	H5N4F3S0	0.940692			PDIA3	H7N5F3S1	-0.882287
PDIA3	H5N4F3S0	0.934652			GOSR1	H7N5F3S1	-0.829851
GOLGB1	H7N5F0S0	-0.806707			GOLGB1	H6N6F3S1	0.856935
DPM3	H7N5F0S0	-0.902803			DPM3	H6N6F3S1	0.827568
PPP6R1	H7N5F0S0	-0.806186			MIA3	H6N6F3S1	0.894934
BET1	H7N5F0S0	-0.95378			MIA2	H6N6F3S1	0.885784
MIA3	H7N5F0S0	-0.870343			GOLGA2	H6N6F3S1	0.836929
MIA2	H7N5F0S0	-0.826196			CD59	H6N6F3S1	0.837335
GOLGA2	H7N5F0S0	-0.829184			TRAPPC3	H6N6F3S1	0.805548
CD59	H7N5F0S0	-0.9137			TMED9	H6N6F3S1	0.801623
BET1L	H7N5F0S0	-0.878402			PDIA3	H6N6F3S1	0.830728
TRAPPC3	H7N5F0S0	-0.839798			CD55	H6N6F3S1	0.821466
TMED9	H7N5F0S0	-0.90268			GOLGB1	H6N7F2S1	0.968862
PDIA3	H7N5F0S0	-0.885742			DPM3	H6N7F2S1	0.95509
GOSR1	H7N5F0S0	-0.924252			PPP6R1	H6N7F2S1	0.880787
CD55	H7N5F0S0	-0.923287			BET1	H6N7F2S1	0.906996
GOLGB1	H4N4F3S1	0.914781			MIA3	H6N7F2S1	0.938461
DPM3	H4N4F3S1	0.857332			MIA2	H6N7F2S1	0.959261
MIA3	H4N4F3S1	0.893748			GOLGA2	H6N7F2S1	0.959604
MIA2	H4N4F3S1	0.91499			CD59	H6N7F2S1	0.926141
GOLGA2	H4N4F3S1	0.896604			BET1L	H6N7F2S1	0.965411
CD59	H4N4F3S1	0.842614			TRAPPC3	H6N7F2S1	0.927356
BET1L	H4N4F3S1	0.846062			TMED9	H6N7F2S1	0.952966
TRAPPC3	H4N4F3S1	0.848185			DYNLL1	H6N7F2S1	0.906641
TMED9	H4N4F3S1	0.843681			PDIA3	H6N7F2S1	0.94119
DYNLL1	H4N4F3S1	0.87504			CD55	H6N7F2S1	0.839706
PDIA3	H4N4F3S1	0.86176			LMAN2	H6N7F2S1	0.955549
LMAN2	H4N4F3S1	0.927083			GOLGB1	H7N4F3S2	0.860496
GOLGB1	H4N6F3S0	0.910065			DPM3	H7N4F3S2	0.824384
DPM3	H4N6F3S0	0.883204			MIA3	H7N4F3S2	0.889469
PPP6R1	H4N6F3S0	0.819275			MIA2	H7N4F3S2	0.881971
BET1	H4N6F3S0	0.816573			GOLGA2	H7N4F3S2	0.847664
MIA3	H4N6F3S0	0.9058			CD59	H7N4F3S2	0.83758
MIA2	H4N6F3S0	0.906658			TRAPPC3	H7N4F3S2	0.817977
GOLGA2	H4N6F3S0	0.916649			TMED9	H7N4F3S2	0.804384
CD59	H4N6F3S0	0.888549			DYNLL1	H7N4F3S2	0.821461
BET1L	H4N6F3S0	0.87285			PDIA3	H7N4F3S2	0.837488
TRAPPC3	H4N6F3S0	0.891905			CD55	H7N4F3S2	0.824254
TMED9	H4N6F3S0	0.882639			LMAN2	H7N4F3S2	0.884499
DYNLL1	H4N6F3S0	0.900635			GOLGB1	H7N5F0S3	0.904408
PDIA3	H4N6F3S0	0.903334			DPM3	H7N5F0S3	0.911911
CD55	H4N6F3S0	0.857671			BET1	H7N5F0S3	0.830335
LMAN2	H4N6F3S0	0.936986			MIA3	H7N5F0S3	0.916172
PPP6R1	H5N5F2S1	0.808867			MIA2	H7N5F0S3	0.922929
GOLGA2	H5N5F2S1	0.824905			GOLGA2	H7N5F0S3	0.879059
CD59	H5N5F2S1	0.816216			CD59	H7N5F0S3	0.878047
TRAPPC3	H5N5F2S1	0.837627			BET1L	H7N5F0S3	0.861875
DYNLL1	H5N5F2S1	0.843595			TRAPPC3	H7N5F0S3	0.812937
PDIA3	H5N5F2S1	0.830355			TMED9	H7N5F0S3	0.884454
CD55	H5N5F2S1	0.842			PDIA3	H7N5F0S3	0.873709
LMAN2	H5N5F2S1	0.830464			LMAN2	H7N5F0S3	0.916791
GOLGB1	H5N6F3S0	0.992197			NAPG	H7N5F0S3	0.842289
DPM3	H5N6F3S0	0.960294			GOLGB1	H5N4F2S4	0.942069
PPP6R1	H5N6F3S0	0.870254			DPM3	H5N4F2S4	0.933328
BET1	H5N6F3S0	0.892216			BET1	H5N4F2S4	0.872353
MIA3	H5N6F3S0	0.983933			MIA3	H5N4F2S4	0.970124
MIA2	H5N6F3S0	0.996057			MIA2	H5N4F2S4	0.963585
GOLGA2	H5N6F3S0	0.977719			GOLGA2	H5N4F2S4	0.926855
CD59	H5N6F3S0	0.948192			CD59	H5N4F2S4	0.931529
BET1L	H5N6F3S0	0.960803			BET1L	H5N4F2S4	0.909289
TRAPPC3	H5N6F3S0	0.945939			TRAPPC3	H5N4F2S4	0.895151
TMED9	H5N6F3S0	0.949343			TMED9	H5N4F2S4	0.912998
DYNLL1	H5N6F3S0	0.937224			DYNLL1	H5N4F2S4	0.866037
PDIA3	H5N6F3S0	0.958374			PDIA3	H5N4F2S4	0.925878
CD55	H5N6F3S0	0.886807			CD55	H5N4F2S4	0.896642
LMAN2	H5N6F3S0	0.989513			LMAN2	H5N4F2S4	0.951268
DCTN3	H5N6F3S0	0.83091			NAPG	H5N4F2S4	0.862947
NAPG	H5N6F3S0	0.905262			DCTN1	H5N4F2S4	0.914918
DCTN1	H5N6F3S0	0.962318			GOLGB1	H5N4F0S5	-0.808369
GOLGB1	H4N6F5S0	-0.894178			DPM3	H5N4F0S5	-0.899239
DPM3	H4N6F5S0	-0.874378			BET1	H5N4F0S5	-0.937125
PPP6R1	H4N6F5S0	-0.847437			MIA3	H5N4F0S5	-0.87912
BET1	H4N6F5S0	-0.824021			MIA2	H5N4F0S5	-0.835069
MIA3	H4N6F5S0	-0.851016			GOLGA2	H5N4F0S5	-0.822903
MIA2	H4N6F5S0	-0.869536			CD59	H5N4F0S5	-0.908796
GOLGA2	H4N6F5S0	-0.905489			BET1L	H5N4F0S5	-0.866028
CD59	H4N6F5S0	-0.857598			TRAPPC3	H5N4F0S5	-0.8257
BET1L	H4N6F5S0	-0.884688			TMED9	H5N4F0S5	-0.891675
TRAPPC3	H4N6F5S0	-0.8797			PDIA3	H5N4F0S5	-0.877644
TMED9	H4N6F5S0	-0.886431			GOSR1	H5N4F0S5	-0.881643
DYNLL1	H4N6F5S0	-0.886383			CD55	H5N4F0S5	-0.916829
PDIA3	H4N6F5S0	-0.884325			LMAN2	H5N4F0S5	-0.819799
LMAN2	H4N6F5S0	-0.904615			NAPG	H5N4F0S5	-0.904949
DCTN3	H4N6F5S0	-0.848482			UBXN1	H5N4F0S5	0.960633
DCTN1	H4N6F5S0	-0.869111			GOLGB1	H3N8F3S2	0.86835
GOLGB1	H5N6F4S0	-0.918494			DPM3	H3N8F3S2	0.95637
DPM3	H5N6F4S0	-0.880932			BET1	H3N8F3S2	0.962617
PPP6R1	H5N6F4S0	-0.824989			MIA3	H3N8F3S2	0.919936
BET1	H5N6F4S0	-0.806377			MIA2	H3N8F3S2	0.889642
MIA3	H5N6F4S0	-0.881279			GOLGA2	H3N8F3S2	0.875752
MIA2	H5N6F4S0	-0.902152			CD59	H3N8F3S2	0.943645
GOLGA2	H5N6F4S0	-0.918708			BET1L	H3N8F3S2	0.905348
CD59	H5N6F4S0	-0.864793			TRAPPC3	H3N8F3S2	0.848978
BET1L	H5N6F4S0	-0.883573			TMED9	H3N8F3S2	0.944399
TRAPPC3	H5N6F4S0	-0.883189			PDIA3	H3N8F3S2	0.919398
TMED9	H5N6F4S0	-0.883604			GOSR1	H3N8F3S2	0.843668
DYNLL1	H5N6F4S0	-0.901021			CD55	H3N8F3S2	0.913346
PDIA3	H5N6F4S0	-0.890272			LMAN2	H3N8F3S2	0.886959
LMAN2	H5N6F4S0	-0.930578			NAPG	H3N8F3S2	0.925545
DCTN1	H5N6F4S0	-0.925049			UBXN1	H3N8F3S2	-0.994605
ARFGAP3	H5N6F4S0	0.872668			GOLGB1	H8N6F1S2	0.966131
GOLGB1	H7N6F2S0	0.898935			DPM3	H8N6F1S2	0.925407
DPM3	H7N6F2S0	0.89048			PPP6R1	H8N6F1S2	0.948114
BET1	H7N6F2S0	0.818299			BET1	H8N6F1S2	0.892209
MIA3	H7N6F2S0	0.895185			MIA3	H8N6F1S2	0.965626
MIA2	H7N6F2S0	0.898846			MIA2	H8N6F1S2	0.965243
GOLGA2	H7N6F2S0	0.898694			GOLGA2	H8N6F1S2	0.969327
CD59	H7N6F2S0	0.878659			CD59	H8N6F1S2	0.944471
BET1L	H7N6F2S0	0.861414			BET1L	H8N6F1S2	0.95854
TRAPPC3	H7N6F2S0	0.855568			TRAPPC3	H8N6F1S2	0.978286
TMED9	H7N6F2S0	0.883297			TMED9	H8N6F1S2	0.92889
DYNLL1	H7N6F2S0	0.850867			DYNLL1	H8N6F1S2	0.972671
PDIA3	H7N6F2S0	0.888984			PDIA3	H8N6F1S2	0.95631
CD55	H7N6F2S0	0.825809			CD55	H8N6F1S2	0.929616
LMAN2	H7N6F2S0	0.926624			LMAN2	H8N6F1S2	0.959538
DCTN1	H7N6F2S0	0.924641			DCTN3	H8N6F1S2	0.83339
UBXN1	H7N6F2S0	-0.824417			NAPG	H8N6F1S2	0.875399
DPM3	H6N5F3S1	0.850918			DCTN1	H8N6F1S2	0.835164
BET1	H6N5F3S1	0.869587			UBXN1	H8N6F1S2	-0.857679
MIA3	H6N5F3S1	0.856131			ARFGAP3	H8N6F1S2	-0.905774
MIA2	H6N5F3S1	0.800809			GOLGB1	H6N7F2S2	0.814801
GOLGA2	H6N5F3S1	0.815344			PPP6R1	H6N7F2S2	0.956418
CD59	H6N5F3S1	0.889443			MIA3	H6N7F2S2	0.812792
BET1L	H6N5F3S1	0.808516			GOLGA2	H6N7F2S2	0.855728
TRAPPC3	H6N5F3S1	0.826016			CD59	H6N7F2S2	0.835646
TMED9	H6N5F3S1	0.85269			BET1L	H6N7F2S2	0.846001
PDIA3	H6N5F3S1	0.867467			TRAPPC3	H6N7F2S2	0.914785
CD55	H6N5F3S1	0.939589			TMED9	H6N7F2S2	0.811851
LMAN2	H6N5F3S1	0.829355			DYNLL1	H6N7F2S2	0.919011
UBXN1	H6N5F3S1	-0.873311			PDIA3	H6N7F2S2	0.855037
DYNC1LI2	H6N5F3S1	-0.925052			CD55	H6N7F2S2	0.881123
GOLGB1	H6N6F2S1	0.91622			LMAN2	H6N7F2S2	0.819142
DPM3	H6N6F2S1	0.881529			ARFGAP3	H6N7F2S2	-0.914787
PPP6R1	H6N6F2S1	0.837148			DYNC1LI2	H6N7F2S2	-0.855557
BET1	H6N6F2S1	0.815727			GOLGB1	H8N5F0S4	0.83395
MIA3	H6N6F2S1	0.911264			DPM3	H8N5F0S4	0.92188
MIA2	H6N6F2S1	0.912206			BET1	H8N5F0S4	0.904129
GOLGA2	H6N6F2S1	0.923416			MIA3	H8N5F0S4	0.872139
CD59	H6N6F2S1	0.891694			MIA2	H8N5F0S4	0.85383
BET1L	H6N6F2S1	0.878359			GOLGA2	H8N5F0S4	0.831041
TRAPPC3	H6N6F2S1	0.904292			CD59	H8N5F0S4	0.887794
TMED9	H6N6F2S1	0.882369			BET1L	H8N5F0S4	0.853626
DYNLL1	H6N6F2S1	0.917571			TMED9	H8N5F0S4	0.903163
PDIA3	H6N6F2S1	0.907902			PDIA3	H8N5F0S4	0.866314
CD55	H6N6F2S1	0.86637			CD55	H8N5F0S4	0.825371
LMAN2	H6N6F2S1	0.94097			LMAN2	H8N5F0S4	0.854938
DCTN1	H6N6F2S1	0.88832			NAPG	H8N5F0S4	0.883082
ARFGAP3	H6N6F2S1	-0.843009			DCTN1	H8N5F0S4	0.83717
CALR	H6N6F2S1	-0.932978			UBXN1	H8N5F0S4	-0.955653
GOLGB1	H4N6F5S1	-0.855494			RAB1B	H8N5F0S4	-0.917786
DPM3	H4N6F5S1	-0.862167			CALR	H8N5F0S4	-0.847305
PPP6R1	H4N6F5S1	-0.803998			GOLGB1	H3N4F0S3	0.927961
BET1	H4N6F5S1	-0.823221			DPM3	H3N4F0S3	0.938358
MIA3	H4N6F5S1	-0.818218			BET1	H3N4F0S3	0.877402
MIA2	H4N6F5S1	-0.83202			MIA3	H3N4F0S3	0.959892
GOLGA2	H4N6F5S1	-0.869937			MIA2	H3N4F0S3	0.950859
CD59	H4N6F5S1	-0.838271			GOLGA2	H3N4F0S3	0.913798
BET1L	H4N6F5S1	-0.858714			CD59	H3N4F0S3	0.92866
TRAPPC3	H4N6F5S1	-0.838742			BET1L	H3N4F0S3	0.897503
TMED9	H4N6F5S1	-0.873782			TRAPPC3	H3N4F0S3	0.871537
DYNLL1	H4N6F5S1	-0.827813			TMED9	H3N4F0S3	0.915875
PDIA3	H4N6F5S1	-0.859583			DYNLL1	H3N4F0S3	0.832072
LMAN2	H4N6F5S1	-0.870396			PDIA3	H3N4F0S3	0.9195
DCTN3	H4N6F5S1	-0.841491			CD55	H3N4F0S3	0.886241
DCTN1	H4N6F5S1	-0.83981			LMAN2	H3N4F0S3	0.9447
ARFGAP3	H4N6F5S1	0.846366			NAPG	H3N4F0S3	0.854327
RAB1B	H4N6F5S1	0.805357			DCTN1	H3N4F0S3	0.926706
DYNC1LI1	H4N6F5S1	0.848862			UBXN1	H3N4F0S3	-0.94263
GOLGB1	H8N7F1S0	0.894775			RAB1B	H3N4F0S3	-0.814648
DPM3	H8N7F1S0	0.83836			CALR	H3N4F0S3	-0.963472
PPP6R1	H8N7F1S0	0.951812			DYNC1LI1	H3N4F0S3	-0.963821
BET1	H8N7F1S0	0.809319			GOLGB1	H8N5F1S2	0.954167
MIA3	H8N7F1S0	0.860941			DPM3	H8N5F1S2	0.970903
MIA2	H8N7F1S0	0.86784			PPP6R1	H8N5F1S2	0.803918
GOLGA2	H8N7F1S0	0.9207			BET1	H8N5F1S2	0.918993
CD59	H8N7F1S0	0.865089			MIA3	H8N5F1S2	0.977114
BET1L	H8N7F1S0	0.891267			MIA2	H8N5F1S2	0.97102
TRAPPC3	H8N7F1S0	0.94225			GOLGA2	H8N5F1S2	0.943406
TMED9	H8N7F1S0	0.863515			CD59	H8N5F1S2	0.956156
DYNLL1	H8N7F1S0	0.971122			BET1L	H8N5F1S2	0.936661
PDIA3	H8N7F1S0	0.896802			TRAPPC3	H8N5F1S2	0.903081
CD55	H8N7F1S0	0.856592			TMED9	H8N5F1S2	0.953064
LMAN2	H8N7F1S0	0.900878			DYNLL1	H8N5F1S2	0.858157
DCTN3	H8N7F1S0	0.813772			PDIA3	H8N5F1S2	0.949551
ARFGAP3	H8N7F1S0	-0.973509			CD55	H8N5F1S2	0.904677
DYNC1LI2	H8N7F1S0	-0.81549			LMAN2	H8N5F1S2	0.966259
CALR	H8N7F1S0	-0.808844			NAPG	H8N5F1S2	0.904975
DYNC1LI1	H8N7F1S0	-0.829762			DCTN1	H8N5F1S2	0.93811
DPM3	H7N5F3S1	-0.856209			UBXN1	H8N5F1S2	-0.963439
BET1	H7N5F3S1	-0.933781			RAB1B	H8N5F1S2	-0.878543
CD59	H7N5F3S1	-0.872898			CALR	H8N5F1S2	-0.950757
BET1L	H7N5F3S1	-0.821014			DYNC1LI1	H8N5F1S2	-0.987495
TMED9	H7N5F3S1	-0.87085			ARF4	H8N5F1S2	-0.953592
PDIA3	H7N5F3S1	-0.84629			GOLGB1	H0N1F1S0	-0.955476
GOSR1	H7N5F3S1	-0.9833			DPM3	H0N1F1S0	-0.974539
CD55	H7N5F3S1	-0.899522			PPP6R1	H0N1F1S0	-0.967207
UBXN1	H7N5F3S1	0.883311			BET1	H0N1F1S0	-0.979393
RAB1B	H7N5F3S1	0.827384			MIA3	H0N1F1S0	-0.958749
DYNC1LI2	H7N5F3S1	0.958954			MIA2	H0N1F1S0	-0.948598
ARF4	H7N5F3S1	0.818274			GOLGA2	H0N1F1S0	-0.974331
VCP	H7N5F3S1	0.82679			CD59	H0N1F1S0	-0.9807
GOLGB1	H5N6F4S1	-0.863956			BET1L	H0N1F1S0	-0.992028
DPM3	H5N6F4S1	-0.878059			TRAPPC3	H0N1F1S0	-0.981743
BET1	H5N6F4S1	-0.836713			TMED9	H0N1F1S0	-0.985949
MIA3	H5N6F4S1	-0.832564			DYNLL1	H0N1F1S0	-0.934918
MIA2	H5N6F4S1	-0.844979			PDIA3	H0N1F1S0	-0.985467
GOLGA2	H5N6F4S1	-0.874694			GOSR1	H0N1F1S0	-0.831408
CD59	H5N6F4S1	-0.850025			CD55	H0N1F1S0	-0.956571
BET1L	H5N6F4S1	-0.865724			LMAN2	H0N1F1S0	-0.955188
TRAPPC3	H5N6F4S1	-0.837214			DCTN3	H0N1F1S0	-0.942368
TMED9	H5N6F4S1	-0.885289			NAPG	H0N1F1S0	-0.941432
DYNLL1	H5N6F4S1	-0.818705			DCTN1	H0N1F1S0	-0.80595
PDIA3	H5N6F4S1	-0.867427			UBXN1	H0N1F1S0	0.916053
LMAN2	H5N6F4S1	-0.879522			ARFGAP3	H0N1F1S0	0.913757
DCTN3	H5N6F4S1	-0.839419			RAB1B	H0N1F1S0	0.919902
DCTN1	H5N6F4S1	-0.859928			DYNC1LI2	H0N1F1S0	0.910511
ARFGAP3	H5N6F4S1	0.825776			CALR	H0N1F1S0	0.865469
RAB1B	H5N6F4S1	0.82822			DYNC1LI1	H0N1F1S0	0.951029
DYNC1LI1	H5N6F4S1	0.867338			ARF4	H0N1F1S0	0.899052
GOLGB1	H6N4F0S4	0.884865			VCP	H0N1F1S0	0.949101
DPM3	H6N4F0S4	0.871847
MIA3	H6N4F0S4	0.892089
MIA2	H6N4F0S4	0.892406
GOLGA2	H6N4F0S4	0.879715
CD59	H6N4F0S4	0.864249
BET1L	H6N4F0S4	0.83599
TRAPPC3	H6N4F0S4	0.834457
TMED9	H6N4F0S4	0.858806
DYNLL1	H6N4F0S4	0.83142
PDIA3	H6N4F0S4	0.870579
CD55	H6N4F0S4	0.819339
LMAN2	H6N4F0S4	0.915141
DCTN1	H6N4F0S4	0.921556
UBXN1	H6N4F0S4	-0.822614
CALR	H6N4F0S4	-0.933725
DYNC1LI1	H6N4F0S4	-0.898395
VCP	H6N4F0S4	-0.811416
GOLGB1	H8N7F2S0	0.912192
DPM3	H8N7F2S0	0.938401
BET1	H8N7F2S0	0.887652
MIA3	H8N7F2S0	0.931659
MIA2	H8N7F2S0	0.921687
GOLGA2	H8N7F2S0	0.914389
CD59	H8N7F2S0	0.926879
BET1L	H8N7F2S0	0.894954
TRAPPC3	H8N7F2S0	0.873058
TMED9	H8N7F2S0	0.927642
DYNLL1	H8N7F2S0	0.835333
PDIA3	H8N7F2S0	0.924189
CD55	H8N7F2S0	0.882764
LMAN2	H8N7F2S0	0.941785
NAPG	H8N7F2S0	0.805705
DCTN1	H8N7F2S0	0.914827
UBXN1	H8N7F2S0	-0.910839
RAB1B	H8N7F2S0	-0.810172
DYNC1LI2	H8N7F2S0	-0.815239
CALR	H8N7F2S0	-0.951257
DYNC1LI1	H8N7F2S0	-0.945948
ARF4	H8N7F2S0	-0.863297
VCP	H8N7F2S0	-0.875676
ACTR1A	H8N7F2S0	-0.817229
GOLGB1	H7N6F5S0	0.947199
DPM3	H7N6F5S0	0.909547
PPP6R1	H7N6F5S0	0.870009
BET1	H7N6F5S0	0.842595
MIA3	H7N6F5S0	0.920409
MIA2	H7N6F5S0	0.934331
GOLGA2	H7N6F5S0	0.950579
CD59	H7N6F5S0	0.904087
BET1L	H7N6F5S0	0.916396
TRAPPC3	H7N6F5S0	0.925153
TMED9	H7N6F5S0	0.913061
DYNLL1	H7N6F5S0	0.939044
PDIA3	H7N6F5S0	0.926711
CD55	H7N6F5S0	0.850478
LMAN2	H7N6F5S0	0.959809
DCTN3	H7N6F5S0	0.801512
DCTN1	H7N6F5S0	0.92397
UBXN1	H7N6F5S0	-0.803102
ARFGAP3	H7N6F5S0	-0.897914
CALR	H7N6F5S0	-0.885112
DYNC1LI1	H7N6F5S0	-0.922603
VCP	H7N6F5S0	-0.828769
GOLGB1	H7N4F1S4	-0.815318
DPM3	H7N4F1S4	-0.875329
PPP6R1	H7N4F1S4	-0.830406
BET1	H7N4F1S4	-0.88915
MIA3	H7N4F1S4	-0.842884
MIA2	H7N4F1S4	-0.809421
GOLGA2	H7N4F1S4	-0.858266
CD59	H7N4F1S4	-0.89471
BET1L	H7N4F1S4	-0.851965
TRAPPC3	H7N4F1S4	-0.862255
TMED9	H7N4F1S4	-0.892007
DYNLL1	H7N4F1S4	-0.810449
PDIA3	H7N4F1S4	-0.892941
GOSR1	H7N4F1S4	-0.804651
CD55	H7N4F1S4	-0.905823
LMAN2	H7N4F1S4	-0.859231
UBXN1	H7N4F1S4	0.825236
DYNC1LI2	H7N4F1S4	0.939111
CALR	H7N4F1S4	0.888352
DYNC1LI1	H7N4F1S4	0.836756
COPB1	H7N4F1S4	0.815653
TUBAL3	H7N4F1S4	0.839244
GOLGB1	H5N5F3S3	-0.944687
DPM3	H5N5F3S3	-0.868855
PPP6R1	H5N5F3S3	-0.849845
MIA3	H5N5F3S3	-0.91931
MIA2	H5N5F3S3	-0.938365
GOLGA2	H5N5F3S3	-0.935888
CD59	H5N5F3S3	-0.872862
BET1L	H5N5F3S3	-0.887598
TRAPPC3	H5N5F3S3	-0.913934
TMED9	H5N5F3S3	-0.86576
DYNLL1	H5N5F3S3	-0.950688
PDIA3	H5N5F3S3	-0.897767
CD55	H5N5F3S3	-0.827898
LMAN2	H5N5F3S3	-0.949548
DCTN1	H5N5F3S3	-0.924615
ARFGAP3	H5N5F3S3	0.875028
CALR	H5N5F3S3	0.889787
DYNC1LI1	H5N5F3S3	0.903545
VCP	H5N5F3S3	0.837082
TUBAL3	H5N5F3S3	0.872257
GOLGB1	H5N5F1S4	-0.934786
DPM3	H5N5F1S4	-0.960556
PPP6R1	H5N5F1S4	-0.947658
BET1	H5N5F1S4	-0.962561
MIA3	H5N5F1S4	-0.928658
MIA2	H5N5F1S4	-0.920539
GOLGA2	H5N5F1S4	-0.960276
CD59	H5N5F1S4	-0.961784
BET1L	H5N5F1S4	-0.971122
TRAPPC3	H5N5F1S4	-0.961367
TMED9	H5N5F1S4	-0.976479
DYNLL1	H5N5F1S4	-0.919831
PDIA3	H5N5F1S4	-0.971057
GOSR1	H5N5F1S4	-0.819537
CD55	H5N5F1S4	-0.930774
LMAN2	H5N5F1S4	-0.944172
DCTN3	H5N5F1S4	-0.934095
NAPG	H5N5F1S4	-0.889462
DCTN1	H5N5F1S4	-0.809885
UBXN1	H5N5F1S4	0.882737
ARFGAP3	H5N5F1S4	0.919397
RAB1B	H5N5F1S4	0.898709
DYNC1LI2	H5N5F1S4	0.91649
CALR	H5N5F1S4	0.853266
DYNC1LI1	H5N5F1S4	0.931164
ARF4	H5N5F1S4	0.832051
VCP	H5N5F1S4	0.889811
ARCN1	H5N5F1S4	0.917518
GANAB	H5N5F1S4	0.830279
ACTR1A	H5N5F1S4	0.856457
COPB1	H5N5F1S4	0.900994
TUBAL3	H5N5F1S4	0.874217
SEC31A	H5N5F1S4	0.980866
SEC24B	H5N5F1S4	0.958497
GOLGB1	H7N7F0S2	-0.847141
DPM3	H7N7F0S2	-0.82621
PPP6R1	H7N7F0S2	-0.873083
MIA3	H7N7F0S2	-0.817808
MIA2	H7N7F0S2	-0.819962
GOLGA2	H7N7F0S2	-0.878444
CD59	H7N7F0S2	-0.839599
BET1L	H7N7F0S2	-0.848119
TRAPPC3	H7N7F0S2	-0.881527
TMED9	H7N7F0S2	-0.849911
DYNLL1	H7N7F0S2	-0.895133
PDIA3	H7N7F0S2	-0.866683
CD55	H7N7F0S2	-0.81947
LMAN2	H7N7F0S2	-0.870601
ARFGAP3	H7N7F0S2	0.906187
DYNC1LI2	H7N7F0S2	0.820344
CALR	H7N7F0S2	0.80352
DYNC1LI1	H7N7F0S2	0.809097
SEC31A	H7N7F0S2	0.860295
SEC24B	H7N7F0S2	0.830631
GOLGB1	H6N5F4S2	-0.874494
DPM3	H6N5F4S2	-0.872993
PPP6R1	H6N5F4S2	-0.842774
BET1	H6N5F4S2	-0.836093
MIA3	H6N5F4S2	-0.843071
MIA2	H6N5F4S2	-0.851554
GOLGA2	H6N5F4S2	-0.894123
CD59	H6N5F4S2	-0.862303
BET1L	H6N5F4S2	-0.875566
TRAPPC3	H6N5F4S2	-0.873424
TMED9	H6N5F4S2	-0.887442
DYNLL1	H6N5F4S2	-0.868905
PDIA3	H6N5F4S2	-0.884395
CD55	H6N5F4S2	-0.808256
LMAN2	H6N5F4S2	-0.893545
DCTN3	H6N5F4S2	-0.827922
DCTN1	H6N5F4S2	-0.8366
ARFGAP3	H6N5F4S2	0.877721
DYNC1LI2	H6N5F4S2	0.800153
CALR	H6N5F4S2	0.801246
DYNC1LI1	H6N5F4S2	0.859609
SEC31A	H6N5F4S2	0.913798
SEC24B	H6N5F4S2	0.849798
GOLGB1	H7N7F4S1	0.82358
DPM3	H7N7F4S1	0.920494
BET1	H7N7F4S1	0.927491
MIA3	H7N7F4S1	0.889467
MIA2	H7N7F4S1	0.853951
GOLGA2	H7N7F4S1	0.825923
CD59	H7N7F4S1	0.90766
BET1L	H7N7F4S1	0.858167
TMED9	H7N7F4S1	0.901805
PDIA3	H7N7F4S1	0.875737
GOSR1	H7N7F4S1	0.817119
CD55	H7N7F4S1	0.882564
LMAN2	H7N7F4S1	0.843149
NAPG	H7N7F4S1	0.90131
UBXN1	H7N7F4S1	-0.98753
RAB1B	H7N7F4S1	-0.897356
DYNC1LI2	H7N7F4S1	-0.821944
CALR	H7N7F4S1	-0.877459
DYNC1LI1	H7N7F4S1	-0.906285
ARF4	H7N7F4S1	-0.966169
VCP	H7N7F4S1	-0.928256
ARCN1	H7N7F4S1	-0.882712
GANAB	H7N7F4S1	-0.860992
ACTR1A	H7N7F4S1	-0.966944
COPB1	H7N7F4S1	-0.935631
TUBAL3	H7N7F4S1	-0.857688
SEC31A	H7N7F4S1	-0.809391
NANS	H7N7F4S1	-0.866242
TUBA1C	H7N7F4S1	-0.966006
RPS27A	H7N7F4S1	-0.841682
GOLGB1	H9N5F2S3	0.923299
DPM3	H9N5F2S3	0.961771
PPP6R1	H9N5F2S3	0.826854
BET1	H9N5F2S3	0.930671
MIA3	H9N5F2S3	0.93764
MIA2	H9N5F2S3	0.926141
GOLGA2	H9N5F2S3	0.933978
CD59	H9N5F2S3	0.950332
BET1L	H9N5F2S3	0.927487
TRAPPC3	H9N5F2S3	0.901828
TMED9	H9N5F2S3	0.958698
DYNLL1	H9N5F2S3	0.854376
PDIA3	H9N5F2S3	0.94895
CD55	H9N5F2S3	0.906734
LMAN2	H9N5F2S3	0.949455
DCTN3	H9N5F2S3	0.804067
NAPG	H9N5F2S3	0.846788
DCTN1	H9N5F2S3	0.892316
UBXN1	H9N5F2S3	-0.92428
RAB1B	H9N5F2S3	-0.863977
DYNC1LI2	H9N5F2S3	-0.864663
CALR	H9N5F2S3	-0.930274
DYNC1LI1	H9N5F2S3	-0.95424
ARF4	H9N5F2S3	-0.865134
VCP	H9N5F2S3	-0.886433
ARCN1	H9N5F2S3	-0.822754
ACTR1A	H9N5F2S3	-0.845247
COPB1	H9N5F2S3	-0.878515
TUBAL3	H9N5F2S3	-0.870599
SEC31A	H9N5F2S3	-0.913145
SEC24B	H9N5F2S3	-0.823225
NANS	H9N5F2S3	-0.8341
TUBA1C	H9N5F2S3	-0.854198
RPS27A	H9N5F2S3	-0.908577
COPZ1	H9N5F2S3	-0.942166
GOLGB1	H8N5F1S5	0.905626
DPM3	H8N5F1S5	0.858537
MIA3	H8N5F1S5	0.861067
MIA2	H8N5F1S5	0.901138
GOLGA2	H8N5F1S5	0.872227
CD59	H8N5F1S5	0.809619
BET1L	H8N5F1S5	0.84718
TRAPPC3	H8N5F1S5	0.802814
TMED9	H8N5F1S5	0.839939
DYNLL1	H8N5F1S5	0.815728
PDIA3	H8N5F1S5	0.830202
LMAN2	H8N5F1S5	0.896458
NAPG	H8N5F1S5	0.817709
DCTN1	H8N5F1S5	0.987668
RAB1B	H8N5F1S5	-0.819026
DYNC1LI1	H8N5F1S5	-0.900682
NANS	H8N5F1S5	-0.848976
COPZ1	H8N5F1S5	-0.850444
GOLGB1	H8N5F2S5	0.94108
DPM3	H8N5F2S5	0.891635
PPP6R1	H8N5F2S5	0.836434
BET1	H8N5F2S5	0.823942
MIA3	H8N5F2S5	0.953424
MIA2	H8N5F2S5	0.954107
GOLGA2	H8N5F2S5	0.928466
CD59	H8N5F2S5	0.904716
BET1L	H8N5F2S5	0.897472
TRAPPC3	H8N5F2S5	0.913939
TMED9	H8N5F2S5	0.879026
DYNLL1	H8N5F2S5	0.916757
PDIA3	H8N5F2S5	0.910982
CD55	H8N5F2S5	0.883138
LMAN2	H8N5F2S5	0.943855
NAPG	H8N5F2S5	0.809091
DCTN1	H8N5F2S5	0.885179
UBXN1	H8N5F2S5	-0.85114
CALR	H8N5F2S5	-0.933855
DYNC1LI1	H8N5F2S5	-0.925736
ARF4	H8N5F2S5	-0.896661
VCP	H8N5F2S5	-0.929768
ACTR1A	H8N5F2S5	-0.82438
COPB1	H8N5F2S5	-0.886447
TUBAL3	H8N5F2S5	-0.94916
NANS	H8N5F2S5	-0.926071
TUBA1C	H8N5F2S5	-0.843853
RPS27A	H8N5F2S5	-0.958262
COPZ1	H8N5F2S5	-0.931231
TUBA4A	H8N5F2S5	-0.919925
COPE	H8N5F2S5	-0.93088
GOLGB1	H9N5F3S4	0.938252
DPM3	H9N5F3S4	0.957289
PPP6R1	H9N5F3S4	0.920812
BET1	H9N5F3S4	0.942462
MIA3	H9N5F3S4	0.92953
MIA2	H9N5F3S4	0.924866
GOLGA2	H9N5F3S4	0.959822
CD59	H9N5F3S4	0.954525
BET1L	H9N5F3S4	0.959071
TRAPPC3	H9N5F3S4	0.950254
TMED9	H9N5F3S4	0.96963
DYNLL1	H9N5F3S4	0.917907
PDIA3	H9N5F3S4	0.965578
CD55	H9N5F3S4	0.916257
LMAN2	H9N5F3S4	0.953137
DCTN3	H9N5F3S4	0.898854
NAPG	H9N5F3S4	0.859681
DCTN1	H9N5F3S4	0.848546
UBXN1	H9N5F3S4	-0.875374
ARFGAP3	H9N5F3S4	-0.906845
RAB1B	H9N5F3S4	-0.874172
DYNC1LI2	H9N5F3S4	-0.895432
CALR	H9N5F3S4	-0.874762
DYNC1LI1	H9N5F3S4	-0.936401
ARF4	H9N5F3S4	-0.817233
VCP	H9N5F3S4	-0.872827
ARCN1	H9N5F3S4	-0.869231
ACTR1A	H9N5F3S4	-0.824311
COPB1	H9N5F3S4	-0.875203
TUBAL3	H9N5F3S4	-0.865315
SEC31A	H9N5F3S4	-0.965807
SEC24B	H9N5F3S4	-0.921585
NANS	H9N5F3S4	-0.82998
TUBA1C	H9N5F3S4	-0.830692
RPS27A	H9N5F3S4	-0.90417
COPZ1	H9N5F3S4	-0.929577
TUBA4A	H9N5F3S4	-0.935532
COPE	H9N5F3S4	-0.932733
COPG1	H9N5F3S4	-0.909909
GOLGB1	H3N10F2S5	0.917184
DPM3	H3N10F2S5	0.935196
PPP6R1	H3N10F2S5	0.808052
BET1	H3N10F2S5	0.887565
MIA3	H3N10F2S5	0.930683
MIA2	H3N10F2S5	0.921244
GOLGA2	H3N10F2S5	0.925111
CD59	H3N10F2S5	0.930004
BET1L	H3N10F2S5	0.901982
TRAPPC3	H3N10F2S5	0.891985
TMED9	H3N10F2S5	0.930193
DYNLL1	H3N10F2S5	0.862962
PDIA3	H3N10F2S5	0.931998
CD55	H3N10F2S5	0.892811
LMAN2	H3N10F2S5	0.947493
DCTN1	H3N10F2S5	0.903099
UBXN1	H3N10F2S5	-0.890047
DYNC1LI2	H3N10F2S5	-0.835164
CALR	H3N10F2S5	-0.950741
DYNC1LI1	H3N10F2S5	-0.938944
ARF4	H3N10F2S5	-0.840443
VCP	H3N10F2S5	-0.867099
COPB1	H3N10F2S5	-0.848124
TUBAL3	H3N10F2S5	-0.876934
SEC31A	H3N10F2S5	-0.854859
NANS	H3N10F2S5	-0.812611
TUBA1C	H3N10F2S5	-0.808501
RPS27A	H3N10F2S5	-0.920969
COPZ1	H3N10F2S5	-0.925078
TUBA4A	H3N10F2S5	-0.912574
COPE	H3N10F2S5	-0.936569
COPG1	H3N10F2S5	-0.934932
DDOST	H3N10F2S5	-0.896047
GOLGB1	H4N10F3S4	0.808667
DPM3	H4N10F3S4	0.896876
BET1	H4N10F3S4	0.897977
MIA3	H4N10F3S4	0.832421
MIA2	H4N10F3S4	0.822471
GOLGA2	H4N10F3S4	0.802684
CD59	H4N10F3S4	0.854287
BET1L	H4N10F3S4	0.850413
TMED9	H4N10F3S4	0.882321
PDIA3	H4N10F3S4	0.834915
LMAN2	H4N10F3S4	0.807703
DCTN3	H4N10F3S4	0.839203
NAPG	H4N10F3S4	0.943558
UBXN1	H4N10F3S4	-0.926895
RAB1B	H4N10F3S4	-0.978195
DYNC1LI1	H4N10F3S4	-0.87917
ARF4	H4N10F3S4	-0.878933
VCP	H4N10F3S4	-0.848206
ARCN1	H4N10F3S4	-0.882075
GANAB	H4N10F3S4	-0.843313
ACTR1A	H4N10F3S4	-0.905211
COPB1	H4N10F3S4	-0.857419
SEC31A	H4N10F3S4	-0.87285
NANS	H4N10F3S4	-0.848222
TUBA1C	H4N10F3S4	-0.921868
COPZ1	H4N10F3S4	-0.870689
TUBA4A	H4N10F3S4	-0.845513
COPE	H4N10F3S4	-0.817306
UGGT1	H4N10F3S4	-0.81438
GOLGB1	H7N6F1S6	0.950249
DPM3	H7N6F1S6	0.897761
PPP6R1	H7N6F1S6	0.948764
BET1	H7N6F1S6	0.85993
MIA3	H7N6F1S6	0.945372
MIA2	H7N6F1S6	0.944632
GOLGA2	H7N6F1S6	0.959765
CD59	H7N6F1S6	0.925391
BET1L	H7N6F1S6	0.93531
TRAPPC3	H7N6F1S6	0.973886
TMED9	H7N6F1S6	0.906078
DYNLL1	H7N6F1S6	0.984227
PDIA3	H7N6F1S6	0.942615
CD55	H7N6F1S6	0.921397
LMAN2	H7N6F1S6	0.951215
NAPG	H7N6F1S6	0.805238
DCTN1	H7N6F1S6	0.820588
UBXN1	H7N6F1S6	-0.810516
ARFGAP3	H7N6F1S6	-0.921721
DYNC1LI2	H7N6F1S6	-0.818774
CALR	H7N6F1S6	-0.899827
DYNC1LI1	H7N6F1S6	-0.906588
ARF4	H7N6F1S6	-0.839371
VCP	H7N6F1S6	-0.912249
ARCN1	H7N6F1S6	-0.806478
ACTR1A	H7N6F1S6	-0.804665
COPB1	H7N6F1S6	-0.88925
TUBAL3	H7N6F1S6	-0.954314
NANS	H7N6F1S6	-0.889793
TUBA1C	H7N6F1S6	-0.813031
RPS27A	H7N6F1S6	-0.968557
COPZ1	H7N6F1S6	-0.920539
TUBA4A	H7N6F1S6	-0.93446
COPE	H7N6F1S6	-0.935682
DDOST	H7N6F1S6	-0.839267
UGGT1	H7N6F1S6	-0.890496
AKR1B1	H7N6F1S6	-0.923735
GOLGB1	H9N7F6S2	0.982322
DPM3	H9N7F6S2	0.943393
PPP6R1	H9N7F6S2	0.846071
BET1	H9N7F6S2	0.866838
MIA3	H9N7F6S2	0.956507
MIA2	H9N7F6S2	0.981047
GOLGA2	H9N7F6S2	0.960657
CD59	H9N7F6S2	0.916728
BET1L	H9N7F6S2	0.94814
TRAPPC3	H9N7F6S2	0.919126
TMED9	H9N7F6S2	0.93148
DYNLL1	H9N7F6S2	0.915703
PDIA3	H9N7F6S2	0.931832
CD55	H9N7F6S2	0.830353
LMAN2	H9N7F6S2	0.970362
DCTN3	H9N7F6S2	0.863142
NAPG	H9N7F6S2	0.917695
DCTN1	H9N7F6S2	0.975322
UBXN1	H9N7F6S2	-0.873957
ARFGAP3	H9N7F6S2	-0.852807
RAB1B	H9N7F6S2	-0.886549
CALR	H9N7F6S2	-0.849247
DYNC1LI1	H9N7F6S2	-0.971904
ARF4	H9N7F6S2	-0.872599
VCP	H9N7F6S2	-0.902662
ACTR1A	H9N7F6S2	-0.825804
COPB1	H9N7F6S2	-0.862228
TUBAL3	H9N7F6S2	-0.849887
SEC31A	H9N7F6S2	-0.830506
NANS	H9N7F6S2	-0.955379
TUBA1C	H9N7F6S2	-0.864927
RPS27A	H9N7F6S2	-0.881451
COPZ1	H9N7F6S2	-0.947834
TUBA4A	H9N7F6S2	-0.916643
COPE	H9N7F6S2	-0.903201
UGGT1	H9N7F6S2	-0.88527
AKR1B1	H9N7F6S2	-0.843234
PDHB	H9N7F6S2	-0.887471
DPM3	H3N9F0S7	0.808566
BET1	H3N9F0S7	0.844557
CD59	H3N9F0S7	0.813349
TMED9	H3N9F0S7	0.805867
GOSR1	H3N9F0S7	0.835239
CD55	H3N9F0S7	0.828283
UBXN1	H3N9F0S7	-0.863011
DYNC1LI2	H3N9F0S7	-0.871589
CALR	H3N9F0S7	-0.84267
COPE	H3N9F0S7	-0.819356
COPG1	H3N9F0S7	-0.880022
DDOST	H3N9F0S7	-0.838995
UGGT1	H3N9F0S7	-0.879505
AKR1B1	H3N9F0S7	-0.84542
GOLGB1	H3N8F0S8	0.835208
DPM3	H3N8F0S8	0.888769
BET1	H3N8F0S8	0.853964
MIA3	H3N8F0S8	0.877927
MIA2	H3N8F0S8	0.851479
GOLGA2	H3N8F0S8	0.84668
CD59	H3N8F0S8	0.88668
BET1L	H3N8F0S8	0.827041
TRAPPC3	H3N8F0S8	0.809751
TMED9	H3N8F0S8	0.877846
PDIA3	H3N8F0S8	0.874369
CD55	H3N8F0S8	0.867283
LMAN2	H3N8F0S8	0.879998
DCTN1	H3N8F0S8	0.834553
UBXN1	H3N8F0S8	-0.888281
DYNC1LI2	H3N8F0S8	-0.825869
CALR	H3N8F0S8	-0.951353
DYNC1LI1	H3N8F0S8	-0.88769
ARF4	H3N8F0S8	-0.831653
VCP	H3N8F0S8	-0.832791
COPB1	H3N8F0S8	-0.820901
TUBAL3	H3N8F0S8	-0.847313
RPS27A	H3N8F0S8	-0.883044
COPZ1	H3N8F0S8	-0.88043
TUBA4A	H3N8F0S8	-0.867933
COPE	H3N8F0S8	-0.904989
COPG1	H3N8F0S8	-0.93015
DDOST	H3N8F0S8	-0.919092
UGGT1	H3N8F0S8	-0.955009
AKR1B1	H3N8F0S8	-0.902769
ENO1	H3N8F0S8	-0.85914
LDHB	H3N8F0S8	-0.826782
GOLGB1	H4N8F1S7	0.847801
DPM3	H4N8F1S7	0.924611
BET1	H4N8F1S7	0.899019
MIA3	H4N8F1S7	0.877155
MIA2	H4N8F1S7	0.866282
GOLGA2	H4N8F1S7	0.838768
CD59	H4N8F1S7	0.884908
BET1L	H4N8F1S7	0.862195
TMED9	H4N8F1S7	0.904259
PDIA3	H4N8F1S7	0.866426
CD55	H4N8F1S7	0.810578
LMAN2	H4N8F1S7	0.861398
NAPG	H4N8F1S7	0.905671
DCTN1	H4N8F1S7	0.858457
UBXN1	H4N8F1S7	-0.952163
RAB1B	H4N8F1S7	-0.936666
CALR	H4N8F1S7	-0.829215
DYNC1LI1	H4N8F1S7	-0.921351
ARF4	H4N8F1S7	-0.899103
VCP	H4N8F1S7	-0.867316
ARCN1	H4N8F1S7	-0.827608
ACTR1A	H4N8F1S7	-0.889982
COPB1	H4N8F1S7	-0.861335
SEC31A	H4N8F1S7	-0.857776
NANS	H4N8F1S7	-0.851244
TUBA1C	H4N8F1S7	-0.908537
COPZ1	H4N8F1S7	-0.905043
TUBA4A	H4N8F1S7	-0.872081
COPE	H4N8F1S7	-0.866673
UGGT1	H4N8F1S7	-0.884475
AKR1B1	H4N8F1S7	-0.825034
PDHB	H4N8F1S7	-0.819781
ENO1	H4N8F1S7	-0.877332
LDHB	H4N8F1S7	-0.840737
GOLGB1	H4N9F0S7	0.887038
DPM3	H4N9F0S7	0.931503
PPP6R1	H4N9F0S7	0.889199
BET1	H4N9F0S7	0.935906
MIA3	H4N9F0S7	0.880978
MIA2	H4N9F0S7	0.871244
GOLGA2	H4N9F0S7	0.915966
CD59	H4N9F0S7	0.925115
BET1L	H4N9F0S7	0.927413
TRAPPC3	H4N9F0S7	0.908242
TMED9	H4N9F0S7	0.947723
DYNLL1	H4N9F0S7	0.859671
PDIA3	H4N9F0S7	0.932683
GOSR1	H4N9F0S7	0.811857
CD55	H4N9F0S7	0.887582
LMAN2	H4N9F0S7	0.90471
DCTN3	H4N9F0S7	0.902041
NAPG	H4N9F0S7	0.842781
UBXN1	H4N9F0S7	-0.856426
ARFGAP3	H4N9F0S7	-0.870195
RAB1B	H4N9F0S7	-0.881103
DYNC1LI2	H4N9F0S7	-0.900411
CALR	H4N9F0S7	-0.822414
DYNC1LI1	H4N9F0S7	-0.896244
VCP	H4N9F0S7	-0.82923
ARCN1	H4N9F0S7	-0.873055
ACTR1A	H4N9F0S7	-0.807207
COPB1	H4N9F0S7	-0.845379
TUBAL3	H4N9F0S7	-0.809806
SEC31A	H4N9F0S7	-0.986793
SEC24B	H4N9F0S7	-0.945032
TUBA1C	H4N9F0S7	-0.808125
RPS27A	H4N9F0S7	-0.848189
COPZ1	H4N9F0S7	-0.890053
TUBA4A	H4N9F0S7	-0.900198
COPE	H4N9F0S7	-0.893356
COPG1	H4N9F0S7	-0.912147
UGGT1	H4N9F0S7	-0.947992
AKR1B1	H4N9F0S7	-0.884078
PDHB	H4N9F0S7	-0.821178
ENO1	H4N9F0S7	-0.878645
LDHB	H4N9F0S7	-0.833769
GOLGB1	H3N5F4S0	-0.893679
DPM3	H3N5F4S0	-0.969585
PPP6R1	H3N5F4S0	-0.862404
BET1	H3N5F4S0	-0.987844
MIA3	H3N5F4S0	-0.940335
MIA2	H3N5F4S0	-0.904718
GOLGA2	H3N5F4S0	-0.918565
CD59	H3N5F4S0	-0.977502
BET1L	H3N5F4S0	-0.938187
TRAPPC3	H3N5F4S0	-0.914336
TMED9	H3N5F4S0	-0.971527
DYNLL1	H3N5F4S0	-0.829215
PDIA3	H3N5F4S0	-0.96134
GOSR1	H3N5F4S0	-0.889581
CD55	H3N5F4S0	-0.973999
LMAN2	H3N5F4S0	-0.919548
DCTN3	H3N5F4S0	-0.817487
NAPG	H3N5F4S0	-0.890592
UBXN1	H3N5F4S0	0.973114
RAB1B	H3N5F4S0	0.889416
DYNC1LI2	H3N5F4S0	0.952839
CALR	H3N5F4S0	0.933366
DYNC1LI1	H3N5F4S0	0.939093
ARF4	H3N5F4S0	0.934492
VCP	H3N5F4S0	0.947367
ARCN1	H3N5F4S0	0.933045
GANAB	H3N5F4S0	0.869442
ACTR1A	H3N5F4S0	0.949852
COPB1	H3N5F4S0	0.964381
TUBAL3	H3N5F4S0	0.929364
SEC31A	H3N5F4S0	0.918982
SEC24B	H3N5F4S0	0.874591
NANS	H3N5F4S0	0.856541
TUBA1C	H3N5F4S0	0.938965
RPS27A	H3N5F4S0	0.931421
COPZ1	H3N5F4S0	0.957685
TUBA4A	H3N5F4S0	0.969217
COPE	H3N5F4S0	0.972344
COPG1	H3N5F4S0	0.85105
DDOST	H3N5F4S0	0.864562
UGGT1	H3N5F4S0	0.973189
AKR1B1	H3N5F4S0	0.974321
PDHB	H3N5F4S0	0.858698
ENO1	H3N5F4S0	0.955588
LDHB	H3N5F4S0	0.950477
PGM1	H3N5F4S0	0.904181
DLD	H3N5F4S0	0.842813
ALDOA	H3N5F4S0	0.948728
GOLGB1	H4N4F1S2	0.907102
DPM3	H4N4F1S2	0.960538
PPP6R1	H4N4F1S2	0.87295
BET1	H4N4F1S2	0.975147
MIA3	H4N4F1S2	0.951731
MIA2	H4N4F1S2	0.923072
GOLGA2	H4N4F1S2	0.918689
CD59	H4N4F1S2	0.968669
BET1L	H4N4F1S2	0.946989
TRAPPC3	H4N4F1S2	0.919871
TMED9	H4N4F1S2	0.957182
DYNLL1	H4N4F1S2	0.838438
PDIA3	H4N4F1S2	0.952124
GOSR1	H4N4F1S2	0.855391
CD55	H4N4F1S2	0.961119
LMAN2	H4N4F1S2	0.912839
DCTN3	H4N4F1S2	0.837271
NAPG	H4N4F1S2	0.948319
UBXN1	H4N4F1S2	-0.975092
RAB1B	H4N4F1S2	-0.909149
DYNC1LI2	H4N4F1S2	-0.892895
CALR	H4N4F1S2	-0.896699
DYNC1LI1	H4N4F1S2	-0.941632
ARF4	H4N4F1S2	-0.981305
VCP	H4N4F1S2	-0.988817
ARCN1	H4N4F1S2	-0.96475
GANAB	H4N4F1S2	-0.959901
ACTR1A	H4N4F1S2	-0.994068
COPB1	H4N4F1S2	-0.997934
TUBAL3	H4N4F1S2	-0.947875
SEC31A	H4N4F1S2	-0.860087
SEC24B	H4N4F1S2	-0.839942
NANS	H4N4F1S2	-0.936778
TUBA1C	H4N4F1S2	-0.990623
RPS27A	H4N4F1S2	-0.927097
COPZ1	H4N4F1S2	-0.968604
TUBA4A	H4N4F1S2	-0.977142
COPE	H4N4F1S2	-0.963265
UGGT1	H4N4F1S2	-0.907153
AKR1B1	H4N4F1S2	-0.951051
PDHB	H4N4F1S2	-0.938605
ENO1	H4N4F1S2	-0.976594
LDHB	H4N4F1S2	-0.988315
PGM1	H4N4F1S2	-0.885053
DLD	H4N4F1S2	-0.927887
ALDOA	H4N4F1S2	-0.970505
GAPDH	H4N4F1S2	-0.920872
GOLGB1	H1N1F0S0	-0.889474
DPM3	H1N1F0S0	-0.816574
PPP6R1	H1N1F0S0	-0.893904
MIA3	H1N1F0S0	-0.83761
MIA2	H1N1F0S0	-0.859811
GOLGA2	H1N1F0S0	-0.903348
CD59	H1N1F0S0	-0.826089
BET1L	H1N1F0S0	-0.862313
TRAPPC3	H1N1F0S0	-0.902956
TMED9	H1N1F0S0	-0.835771
DYNLL1	H1N1F0S0	-0.94905
PDIA3	H1N1F0S0	-0.864232
LMAN2	H1N1F0S0	-0.894103
DCTN1	H1N1F0S0	-0.821082
ARFGAP3	H1N1F0S0	0.95243
DYNC1LI1	H1N1F0S0	0.822888
SEC31A	H1N1F0S0	0.803078
RPS27A	H1N1F0S0	0.843363
COPZ1	H1N1F0S0	0.804576
TUBA4A	H1N1F0S0	0.811242
COPE	H1N1F0S0	0.816167
COPG1	H1N1F0S0	0.827065
UGGT1	H1N1F0S0	0.852924
ENO1	H1N1F0S0	0.801507
PGK 1,00	H1N1F0S0	-0.854351
